# Supplementary material for: (−)-Benzyl 2,3-dide­oxy-β-d-erythro-hex-2-eno­pyran­oside
Source: Acta Crystallogr Sect E Struct Rep Online. 2013 Nov 23;69(Pt 12):o1811. doi: 10.1107/S1600536813031140 (PMC4004438; doi:10.1107/S1600536813031140)
Supplement: Supplementary file 1 [file e-69-o1811-sup1.cif]

##############################################################################
#                                                                            #
# This CIF contains the data in a paper accepted for publication in          #
# Acta Crystallographica Section E. It conforms to the requirements of       #
# Notes for Authors for Acta Crystallographica Section E, and has been       #
# peer reviewed under the auspices of the IUCr Commission on Journals.       #
#                                                                            #
# Full details of the Crystallographic Information File format               #
# are given in the paper "The Crystallographic Information File (CIF):       #
# a New Standard Archive File for Crystallography" by S. R. Hall, F. H.      #
# Allen and I. D. Brown [Acta Cryst. (1991), A47, 655-685].                  #
#                                                                            #
# The current version of the core CIF dictionary is obtainable from          #
# ftp://ftp.iucr.org/pub/cif_core.dic.                                       #
#                                                                            #
# Software is freely available for graphical display of the structure(s)     #
# in this CIF. For information consult the CIF software page                 #
# http://www.iucr.org/resources/cif/software.                                #
#                                                                            #
# This file may be used for bona fide research purposes within the           #
# scientific community so long as proper attribution is given to the journal # 
# article from which it was obtained.                                        #
#                                                                            #
##############################################################################
data_General
_audit_creation_method     'by CrystalStructure 4.0'
_journal_date_recd_electronic     2013-11-10
_journal_date_accepted     2013-11-13
_journal_name_full     'Acta Crystallographica, Section E'
_journal_year     2013
_journal_volume     69
_journal_issue     12
_journal_page_first     o1811
_journal_page_last     o1811
_journal_paper_category     QO
_journal_paper_doi     10.1107/S1600536813031140
_journal_coeditor_code     IS5321
_publ_contact_author_name     'Prof Shigeru Ohba'
_publ_contact_author_address
;
Research and Education Center for Natural Sciences
Keio University
Hiyoshi 4-1-1, Kohoku-ku
Yokohama 223-8521
Japan
;
_publ_contact_author_email     'ohba@a3.keio.jp'
_publ_contact_author_fax     '(81) 45 566 1314'
_publ_contact_author_phone     '(81) 45 566 1308'
_publ_section_title
;
(-)-Benzyl 2,3-dideoxy-\b-<i>D</i>-<i>erythro</i>-hex-2-enopyranoside
;
loop_
    _publ_author_name
    _publ_author_address
    'Ohba, Shigeru'
;
Research and Education Center for Natural Sciences
Keio University
Hiyoshi 4-1-1, Kohoku-ku
Yokohama 223-8521
Japan
;
    'Okazaki, Hayato'
;
Department of Pharmaceutical Science
Keio University
Shibakoen 1-5-30, Minato-ku
Tokyo 105-8512
Japan
;
    'Ueda, Yuji'
;
Department of Pharmaceutical Science
Keio University
Shibakoen 1-5-30, Minato-ku
Tokyo 105-8512
Japan
;
    'Hanaya, Kengo'
;
Department of Pharmaceutical Science
Keio University
Shibakoen 1-5-30, Minato-ku
Tokyo 105-8512
Japan
;
    'Shoji, Mitsuru'
;
Department of Pharmaceutical Science
Keio University
Shibakoen 1-5-30, Minato-ku
Tokyo 105-8512
Japan
;
    'Sugai, Takeshi'
;
Department of Pharmaceutical Science
Keio University
Shibakoen 1-5-30, Minato-ku
Tokyo 105-8512
Japan
;
data_I
_database_code_depnum_ccdc_archive     'CCDC 971648'
_chemical_name_systematic
;
(-)-Benzyl 2,3-dideoxy-\b-<i>D</i>-<i>erythro</i>-hex-2-enopyranoside
;
_chemical_formula_moiety     'C13 H16 O4'
_chemical_formula_sum     'C13 H16 O4'
_chemical_formula_weight     236.26
_chemical_melting_point_gt     353
_chemical_melting_point_lt     354
_symmetry_cell_setting     monoclinic
_symmetry_space_group_name_H-M     'P 1 21 1'
_symmetry_space_group_name_Hall     'P 2yb'
loop_
    _symmetry_equiv_pos_site_id
    _symmetry_equiv_pos_as_xyz
    1 '+X,+Y,+Z'
    2 '-X,1/2+Y,-Z'
_cell_length_a     19.500(9)
_cell_length_b     5.291(2)
_cell_length_c     6.0809(15)
_cell_angle_alpha     90.0000
_cell_angle_beta     94.27(3)
_cell_angle_gamma     90.0000
_cell_volume     625.7(4)
_cell_formula_units_Z     2
_cell_measurement_reflns_used     25
_cell_measurement_theta_min     10.07
_cell_measurement_theta_max     12.54
_cell_measurement_temperature     292
_exptl_crystal_description     plate
_exptl_crystal_colour     colorless
_exptl_crystal_size_max     0.60
_exptl_crystal_size_mid     0.40
_exptl_crystal_size_min     0.20
_exptl_crystal_density_diffrn     1.254
_exptl_crystal_density_meas     ?
_exptl_crystal_density_method     'not measured'
_exptl_crystal_F_000     252.00
_exptl_absorpt_coefficient_mu     0.093
_exptl_absorpt_correction_type     none
_exptl_special_details
;
Spectroscopic data: IR \n max: 3292, 2937, 2872, 1377, 1325,
1176, 1144, 1122, 1051, 970, 951, 876, 787, 744, 696 cm^-1^; ^1^H NMR
(CDCl~3~): \d = 7.26--7.40 (m, 5H), 6.14 (ddd, <i>J</i> = 1.3, 4.6, 10.0 Hz,
1H), 5.89 (ddd, <i>J</i> = 1.0, 1.1, 10.0 Hz, 1H), 5.18 (ddd, <i>J</i> = 1.1,
1.3, 1.5 Hz, 1H), 4.92 (d, <i>J</i> = 11.8 Hz, 1H), 4.70 (d, <i>J</i> = 11.8
Hz, 1H), 4.02--4.09 (m, 1H), 3.97 (ddd, <i>J</i> = 5.9, 6.7, 12.0 Hz, 1H),
3.88 (ddd, <i>J</i> = 4.3, 7.3, 12.0 Hz, 1H), 3.79 (ddd, <i>J</i> = 3.1, 4.3,
6.7 Hz, 1H), 2.21 (dd, <i>J</i> = 5.9, 7.3 Hz, 1H), 1.97 (d, <i>J</i> = 10.6
Hz, 1H); ^13^C NMR (CDCl~3~): \d = 137.2, 130.9, 130.2, 128.4, 128.0, 127.9,
96.5, 75.1, 70.3, 62.9, 62.5.
;
_diffrn_ambient_temperature     292
_diffrn_radiation_type     'Mo K\a'
_diffrn_radiation_wavelength     0.71069
_diffrn_radiation_source     'Rigaku rotating Mo anode'
_diffrn_radiation_monochromator     'graphite plate'
_diffrn_measurement_device_type     'Rigaku AFC-7R'
_diffrn_measurement_method     \w-2\q
_diffrn_reflns_number     1713
_diffrn_reflns_av_R_equivalents     0.0344
_diffrn_reflns_theta_max     27.50
_diffrn_reflns_theta_full     27.50
_diffrn_measured_fraction_theta_max     0.997
_diffrn_measured_fraction_theta_full     0.997
_diffrn_reflns_limit_h_min     -9
_diffrn_reflns_limit_h_max     25
_diffrn_reflns_limit_k_min     0
_diffrn_reflns_limit_k_max     6
_diffrn_reflns_limit_l_min     -7
_diffrn_reflns_limit_l_max     7
_diffrn_standards_number     3
_diffrn_standards_interval_count     150
_diffrn_standards_decay_%     0.763
_refine_special_details
;
Refinement was performed using all reflections. The weighted <i>R</i>-factor
(<i>wR</i>) and goodness of fit (<i>S</i>) are based on <i>F</i>^2^.
<i>R</i>-factor (gt) are based on <i>F</i>. The threshold expression of
<i>F</i>^2^ > 2\s(<i>F</i>^2^) is used only for calculating <i>R</i>-factor
(gt).
;
_reflns_number_total     1585
_reflns_number_gt     786
_reflns_threshold_expression     F^2^>2\s(F^2^)
_refine_ls_structure_factor_coef     Fsqd
_refine_ls_matrix_type     full
_refine_ls_R_factor_gt     0.0563
_refine_ls_wR_factor_ref     0.2547
_refine_ls_goodness_of_fit_ref     1.044
_refine_ls_number_reflns     1579
_refine_ls_number_parameters     193
_refine_ls_number_restraints     33
_refine_ls_hydrogen_treatment     constr
_refine_ls_weighting_scheme     calc
_refine_ls_weighting_details
            'w = 1/[\s^2^(Fo^2^)+(0.1473P)^2^+0.0601P] where P=(Fo^2^+2Fc^2^)/3'
_atom_sites_solution_hydrogens     geom
_atom_sites_solution_primary     direct
_atom_sites_solution_secondary     difmap
_refine_ls_shift/su_max     0.001
_refine_diff_density_max     0.160
_refine_diff_density_min     -0.170
_refine_ls_extinction_method     none
_refine_ls_extinction_coef     ?
_refine_ls_abs_structure_details     'see text'
_refine_ls_abs_structure_Flack     ?
loop_
    _atom_type_symbol
    _atom_type_description
    _atom_type_scat_dispersion_real
    _atom_type_scat_dispersion_imag
    _atom_type_scat_source
    'O' 'O' 0.0106 0.0060
;
International Tables for Crystallography
(1992, Vol. C, Tables 4.2.6.8 and 6.1.1.4)
;
    'C' 'C' 0.0033 0.0016
;
International Tables for Crystallography
(1992, Vol. C, Tables 4.2.6.8 and 6.1.1.4)
;
    'H' 'H' 0.0000 0.0000
;
International Tables for Crystallography
(1992, Vol. C, Table 6.1.1.4)
;
_computing_data_collection
;
WinAFC Diffractometer Control Software (Rigaku, 1999)
;
_computing_cell_refinement
;
WinAFC Diffractometer Control Software (Rigaku, 1999)
;
_computing_data_reduction     'CrystalStructure (Rigaku, 2010)'
_computing_structure_solution     'SIR92 (Altomare <i>et al.</i>, 1993)'
_computing_structure_refinement     'SHELXL97 (Sheldrick, 2008)'
_computing_molecular_graphics     'ORTEPII (Johnson, 1976)'
_computing_publication_material     'CrystalStructure (Rigaku, 2010)'
loop_
    _atom_site_type_symbol
    _atom_site_label
    _atom_site_fract_x
    _atom_site_fract_y
    _atom_site_fract_z
    _atom_site_U_iso_or_equiv
    _atom_site_adp_type
    _atom_site_calc_flag
    _atom_site_refinement_flags
    _atom_site_occupancy
    _atom_site_symmetry_multiplicity
    _atom_site_disorder_assembly
    _atom_site_disorder_group
    O O1 0.3098(2) 0.1914(7) 0.7411(7) 0.0920(13) Uani d . 1.0 2 . .
    O O2 0.4326(4) -0.2905(9) 0.9178(11) 0.152(3) Uani d . 1.0 2 . .
    O O3 0.4652(2) 0.2679(10) 0.7637(8) 0.0988(14) Uani d . 1.0 2 . .
    O O4A 0.2323(7) 0.485(3) 0.5340(18) 0.090(4) Uani d . 0.589(9) 2 . 1
    O O4B 0.2402(8) 0.476(4) 0.638(2) 0.068(4) Uani d . 0.411(9) 2 . 2
    C C5 0.3777(5) -0.1093(15) 0.9332(13) 0.116(3) Uani d . 1.0 2 . .
    C C6 0.3606(3) 0.0062(11) 0.7108(10) 0.0822(15) Uani d . 1.0 2 . .
    C C7 0.4216(3) 0.1300(14) 0.6082(9) 0.0837(16) Uani d . 1.0 2 . .
    C C8 0.3960(3) 0.2985(17) 0.4253(8) 0.0933(19) Uani d . 1.0 2 . .
    C C9 0.3317(3) 0.3656(15) 0.3939(10) 0.096(2) Uani d . 1.0 2 . .
    C C10 0.2796(3) 0.2768(14) 0.5335(12) 0.0946(17) Uani d . 1.0 2 . .
    C C11A 0.1683(5) 0.409(3) 0.605(3) 0.097(4) Uani d . 0.589(9) 2 . 1
    C C11B 0.1941(7) 0.406(4) 0.797(4) 0.107(6) Uani d . 0.411(9) 2 . 2
    C C12A 0.1400(7) 0.603(3) 0.754(2) 0.078(4) Uani d . 0.589(9) 2 . 1
    C C12B 0.1432(11) 0.611(4) 0.826(4) 0.078(4) Uani d . 0.411(9) 2 . 2
    C C13A 0.1743(7) 0.635(3) 0.960(2) 0.108(4) Uani d . 0.589(9) 2 . 1
    C C13B 0.1432(12) 0.747(5) 1.019(4) 0.108(4) Uani d . 0.411(9) 2 . 2
    C C14A 0.1520(9) 0.811(4) 1.107(3) 0.153(8) Uani d . 0.589(9) 2 . 1
    C C14B 0.0960(16) 0.938(7) 1.038(5) 0.153(8) Uani d . 0.411(9) 2 . 2
    C C15A 0.0936(10) 0.947(4) 1.041(3) 0.143(8) Uani d . 0.589(9) 2 . 1
    C C15B 0.0485(15) 0.990(5) 0.867(4) 0.143(8) Uani d . 0.411(9) 2 . 2
    C C16A 0.0592(8) 0.927(3) 0.837(3) 0.109(4) Uani d . 0.589(9) 2 . 1
    C C16B 0.0481(10) 0.852(4) 0.674(3) 0.109(4) Uani d . 0.411(9) 2 . 2
    C C17A 0.0842(9) 0.750(3) 0.696(3) 0.095(4) Uani d . 0.589(9) 2 . 1
    C C17B 0.0940(15) 0.661(5) 0.659(5) 0.095(4) Uani d . 0.411(9) 2 . 2
    H H2 0.4679 -0.2355 0.9822 0.1820 Uiso calc R 1.0 2 . .
    H H3 0.4543 0.4176 0.7592 0.1185 Uiso calc R 1.0 2 . .
    H H51 0.3919 0.0215 1.0387 0.1391 Uiso calc R 1.0 2 . .
    H H52 0.3374 -0.1926 0.9836 0.1391 Uiso calc R 1.0 2 . .
    H H6 0.3411 -0.1243 0.6103 0.0986 Uiso calc R 1.0 2 . .
    H H7 0.4491 -0.0040 0.5463 0.1005 Uiso calc R 1.0 2 . .
    H H8 0.4271 0.3589 0.3291 0.1120 Uiso calc R 1.0 2 . .
    H H9 0.3188 0.4743 0.2779 0.1150 Uiso calc R 1.0 2 . .
    H H10A 0.2558 0.1336 0.4596 0.1135 Uiso calc R 0.589(9) 2 . 1
    H H10B 0.2496 0.1490 0.4601 0.1135 Uiso calc R 0.411(9) 2 . 2
    H H11A 0.1737 0.2499 0.6832 0.1165 Uiso calc R 0.589(9) 2 . 1
    H H11B 0.1361 0.3836 0.4779 0.1165 Uiso calc R 0.589(9) 2 . 1
    H H11C 0.2197 0.3725 0.9365 0.1280 Uiso calc R 0.411(9) 2 . 2
    H H11D 0.1701 0.2528 0.7494 0.1280 Uiso calc R 0.411(9) 2 . 2
    H H13A 0.2127 0.5360 1.0006 0.1298 Uiso calc R 0.589(9) 2 . 1
    H H13B 0.1750 0.7105 1.1365 0.1298 Uiso calc R 0.411(9) 2 . 2
    H H14A 0.1753 0.8367 1.2442 0.1836 Uiso calc R 0.589(9) 2 . 1
    H H14B 0.0965 1.0323 1.1672 0.1836 Uiso calc R 0.411(9) 2 . 2
    H H15A 0.0767 1.0598 1.1409 0.1720 Uiso calc R 0.589(9) 2 . 1
    H H15B 0.0164 1.1182 0.8812 0.1720 Uiso calc R 0.411(9) 2 . 2
    H H16A 0.0211 1.0264 0.7962 0.1307 Uiso calc R 0.589(9) 2 . 1
    H H16B 0.0168 0.8893 0.5555 0.1307 Uiso calc R 0.411(9) 2 . 2
    H H17A 0.0621 0.7311 0.5564 0.1141 Uiso calc R 0.589(9) 2 . 1
    H H17B 0.0920 0.5625 0.5324 0.1141 Uiso calc R 0.411(9) 2 . 2
loop_
    _atom_site_aniso_label
    _atom_site_aniso_U_11
    _atom_site_aniso_U_22
    _atom_site_aniso_U_33
    _atom_site_aniso_U_12
    _atom_site_aniso_U_13
    _atom_site_aniso_U_23
    O1 0.089(3) 0.071(3) 0.121(3) 0.007(2) 0.040(3) -0.013(3)
    O2 0.198(6) 0.072(3) 0.169(5) 0.023(4) -0.094(5) -0.033(3)
    O3 0.083(3) 0.091(3) 0.117(3) 0.003(3) -0.029(2) -0.023(3)
    O4A 0.079(6) 0.079(5) 0.111(8) 0.007(5) 0.009(7) 0.007(8)
    O4B 0.051(6) 0.067(6) 0.087(9) 0.012(5) 0.010(7) 0.010(9)
    C5 0.132(6) 0.088(5) 0.128(5) 0.001(5) 0.010(5) 0.019(5)
    C6 0.089(4) 0.060(3) 0.097(4) 0.007(3) 0.003(3) -0.022(3)
    C7 0.076(3) 0.093(4) 0.082(3) 0.020(3)  0.000(3) -0.032(3)
    C8 0.080(4) 0.128(6) 0.073(3) 0.004(4) 0.012(3) -0.012(4)
    C9 0.086(4) 0.118(6) 0.083(3) 0.005(4) -0.001(3) -0.008(4)
    C10 0.067(3) 0.075(4) 0.141(5) 0.010(4) 0.005(4) -0.015(4)
    C11A 0.057(5) 0.094(8) 0.141(9) -0.013(6) 0.016(6) -0.026(8)
    C11B 0.060(8) 0.116(13) 0.146(15) 0.024(9) 0.023(9) 0.042(13)
    C12A 0.062(4) 0.084(4) 0.088(10) 0.003(4) 0.002(6) 0.018(6)
    C12B 0.062(4) 0.084(4) 0.088(10) 0.003(4) 0.002(6) 0.018(6)
    C13A 0.107(9) 0.109(10) 0.106(8) 0.002(7) -0.009(7)  0.000(8)
    C13B 0.107(9) 0.109(10) 0.106(8) 0.002(7) -0.009(7)  0.000(8)
    C14A 0.159(14) 0.19(2) 0.107(10) -0.077(16) 0.007(9) -0.040(11)
    C14B 0.159(14) 0.19(2) 0.107(10) -0.077(16) 0.007(9) -0.040(11)
    C15A 0.169(16) 0.104(10) 0.171(17) 0.018(11) 0.109(13) 0.011(11)
    C15B 0.169(16) 0.104(10) 0.171(17) 0.018(11) 0.109(13) 0.011(11)
    C16A 0.096(7) 0.100(9) 0.134(11) 0.022(7) 0.031(8) -0.012(7)
    C16B 0.096(7) 0.100(9) 0.134(11) 0.022(7) 0.031(8) -0.012(7)
    C17A 0.076(7) 0.087(13) 0.121(7) 0.032(8) 0.004(6) 0.004(8)
    C17B 0.076(7) 0.087(13) 0.121(7) 0.032(8) 0.004(6) 0.004(8)
_geom_special_details
;
;
loop_
    _geom_bond_atom_site_label_1
    _geom_bond_atom_site_label_2
    _geom_bond_site_symmetry_1
    _geom_bond_site_symmetry_2
    _geom_bond_distance
    _geom_bond_publ_flag
    O1 C6 . . 1.416(8) no
    O1 C10 . . 1.426(8) no
    O2 C5 . . 1.445(11) no
    O3 C7 . . 1.424(8) no
    O4A C10 . . 1.438(17) no
    O4A C11A . . 1.409(18) no
    O4B C10 . . 1.477(19) no
    O4B C11B . . 1.42(3) no
    C5 C6 . . 1.499(10) no
    C6 C7 . . 1.531(9) no
    C7 C8 . . 1.483(9) no
    C8 C9 . . 1.304(9) no
    C9 C10 . . 1.449(9) no
    C11A C12A . . 1.499(19) no
    C11B C12B . . 1.49(3) no
    C12A C13A . . 1.388(18) no
    C12A C17A . . 1.36(3) no
    C12B C13B . . 1.38(3) no
    C12B C17B . . 1.37(4) no
    C13A C14A . . 1.38(3) no
    C13B C14B . . 1.38(4) no
    C14A C15A . . 1.38(3) no
    C14B C15B . . 1.37(4) no
    C15A C16A . . 1.37(3) no
    C15B C16B . . 1.39(3) no
    C16A C17A . . 1.38(3) no
    C16B C17B . . 1.36(4) no
    O2 H2 . . 0.820 no
    O3 H3 . . 0.820 no
    C5 H51 . . 0.970 no
    C5 H52 . . 0.970 no
    C6 H6 . . 0.980 no
    C7 H7 . . 0.980 no
    C8 H8 . . 0.930 no
    C9 H9 . . 0.930 no
    C10 H10A . . 0.980 no
    C10 H10B . . 0.980 no
    C11A H11A . . 0.970 no
    C11A H11B . . 0.970 no
    C11B H11C . . 0.970 no
    C11B H11D . . 0.970 no
    C13A H13A . . 0.930 no
    C13B H13B . . 0.930 no
    C14A H14A . . 0.930 no
    C14B H14B . . 0.930 no
    C15A H15A . . 0.930 no
    C15B H15B . . 0.930 no
    C16A H16A . . 0.930 no
    C16B H16B . . 0.930 no
    C17A H17A . . 0.930 no
    C17B H17B . . 0.930 no
loop_
    _geom_angle_atom_site_label_1
    _geom_angle_atom_site_label_2
    _geom_angle_atom_site_label_3
    _geom_angle_site_symmetry_1
    _geom_angle_site_symmetry_2
    _geom_angle_site_symmetry_3
    _geom_angle
    _geom_angle_publ_flag
    C6 O1 C10 . . . 110.5(5) no
    C10 O4A C11A . . . 111.4(12) no
    C10 O4B C11B . . . 118.8(16) no
    O2 C5 C6 . . . 109.1(7) no
    O1 C6 C5 . . . 106.0(6) no
    O1 C6 C7 . . . 109.3(5) no
    C5 C6 C7 . . . 114.5(6) no
    O3 C7 C6 . . . 113.1(5) no
    O3 C7 C8 . . . 109.9(6) no
    C6 C7 C8 . . . 109.5(5) no
    C7 C8 C9 . . . 122.7(6) no
    C8 C9 C10 . . . 122.3(6) no
    O1 C10 O4A . . . 117.6(7) no
    O1 C10 O4B . . . 92.3(7) no
    O1 C10 C9 . . . 111.1(5) no
    O4A C10 C9 . . . 103.3(8) no
    O4B C10 C9 . . . 115.4(9) no
    O4A C11A C12A . . . 111.4(11) no
    O4B C11B C12B . . . 110.7(18) no
    C11A C12A C13A . . . 117.0(12) no
    C11A C12A C17A . . . 123.9(12) no
    C13A C12A C17A . . . 119.1(14) no
    C11B C12B C13B . . . 121.7(19) no
    C11B C12B C17B . . . 119(2) no
    C13B C12B C17B . . . 119(2) no
    C12A C13A C14A . . . 120.7(13) no
    C12B C13B C14B . . . 120(2) no
    C13A C14A C15A . . . 117.1(15) no
    C13B C14B C15B . . . 120(3) no
    C14A C15A C16A . . . 124.1(18) no
    C14B C15B C16B . . . 120(3) no
    C15A C16A C17A . . . 116.3(15) no
    C15B C16B C17B . . . 119(2) no
    C12A C17A C16A . . . 122.6(15) no
    C12B C17B C16B . . . 122(3) no
    C5 O2 H2 . . . 109.474 no
    C7 O3 H3 . . . 109.475 no
    O2 C5 H51 . . . 109.847 no
    O2 C5 H52 . . . 109.853 no
    C6 C5 H51 . . . 109.854 no
    C6 C5 H52 . . . 109.864 no
    H51 C5 H52 . . . 108.286 no
    O1 C6 H6 . . . 108.978 no
    C5 C6 H6 . . . 108.981 no
    C7 C6 H6 . . . 108.989 no
    O3 C7 H7 . . . 108.061 no
    C6 C7 H7 . . . 108.071 no
    C8 C7 H7 . . . 108.069 no
    C7 C8 H8 . . . 118.624 no
    C9 C8 H8 . . . 118.631 no
    C8 C9 H9 . . . 118.863 no
    C10 C9 H9 . . . 118.877 no
    O1 C10 H10A . . . 108.127 no
    O1 C10 H10B . . . 112.184 no
    O4A C10 H10A . . . 108.127 no
    O4B C10 H10B . . . 112.183 no
    C9 C10 H10A . . . 108.128 no
    C9 C10 H10B . . . 112.184 no
    O4A C11A H11A . . . 109.342 no
    O4A C11A H11B . . . 109.349 no
    C12A C11A H11A . . . 109.342 no
    C12A C11A H11B . . . 109.335 no
    H11A C11A H11B . . . 107.980 no
    O4B C11B H11C . . . 109.503 no
    O4B C11B H11D . . . 109.498 no
    C12B C11B H11C . . . 109.496 no
    C12B C11B H11D . . . 109.495 no
    H11C C11B H11D . . . 108.069 no
    C12A C13A H13A . . . 119.650 no
    C14A C13A H13A . . . 119.655 no
    C12B C13B H13B . . . 120.088 no
    C14B C13B H13B . . . 120.082 no
    C13A C14A H14A . . . 121.432 no
    C15A C14A H14A . . . 121.427 no
    C13B C14B H14B . . . 119.853 no
    C15B C14B H14B . . . 119.850 no
    C14A C15A H15A . . . 117.945 no
    C16A C15A H15A . . . 117.953 no
    C14B C15B H15B . . . 120.031 no
    C16B C15B H15B . . . 120.027 no
    C15A C16A H16A . . . 121.839 no
    C17A C16A H16A . . . 121.842 no
    C15B C16B H16B . . . 120.433 no
    C17B C16B H16B . . . 120.424 no
    C12A C17A H17A . . . 118.712 no
    C16A C17A H17A . . . 118.718 no
    C12B C17B H17B . . . 119.115 no
    C16B C17B H17B . . . 119.099 no
loop_
    _geom_torsion_atom_site_label_1
    _geom_torsion_atom_site_label_2
    _geom_torsion_atom_site_label_3
    _geom_torsion_atom_site_label_4
    _geom_torsion_site_symmetry_1
    _geom_torsion_site_symmetry_2
    _geom_torsion_site_symmetry_3
    _geom_torsion_site_symmetry_4
    _geom_torsion
    _geom_torsion_publ_flag
    C6 O1 C10 O4A . . . . -173.3(5) no
    C6 O1 C10 O4B . . . . -173.0(4) no
    C6 O1 C10 C9 . . . . -54.6(6) no
    C10 O1 C6 C5 . . . . -168.0(4) no
    C10 O1 C6 C7 . . . . 68.1(5) no
    C10 O4A C11A C12A . . . . 139.3(9) no
    C11A O4A C10 O1 . . . . -74.9(11) no
    C11A O4A C10 O4B . . . . -75.6(14) no
    C11A O4A C10 C9 . . . . 162.3(9) no
    C10 O4B C11B C12B . . . . -160.8(10) no
    C11B O4B C10 O1 . . . . -58.0(13) no
    C11B O4B C10 O4A . . . . 121(3) no
    C11B O4B C10 C9 . . . . -172.7(11) no
    O2 C5 C6 O1 . . . . -176.5(5) no
    O2 C5 C6 C7 . . . . -56.0(7) no
    O1 C6 C7 O3 . . . . 77.9(6) no
    O1 C6 C7 C8 . . . . -45.0(6) no
    C5 C6 C7 O3 . . . . -40.7(8) no
    C5 C6 C7 C8 . . . . -163.7(5) no
    O3 C7 C8 C9 . . . . -111.7(7) no
    C6 C7 C8 C9 . . . . 13.0(9) no
    C7 C8 C9 C10 . . . . -1.1(11) no
    C8 C9 C10 O1 . . . . 20.8(10) no
    C8 C9 C10 O4A . . . . 147.8(7) no
    C8 C9 C10 O4B . . . . 124.1(7) no
    O4A C11A C12A C13A . . . . -68.8(15) no
    O4A C11A C12A C17A . . . . 109.9(13) no
    O4B C11B C12B C13B . . . . -111.9(19) no
    O4B C11B C12B C17B . . . . 70(2) no
    C11A C12A C13A C14A . . . . 179.4(11) no
    C11A C12A C17A C16A . . . . 179.8(12) no
    C13A C12A C17A C16A . . . . -2(3) no
    C17A C12A C13A C14A . . . . 1(2) no
    C11B C12B C13B C14B . . . . 178.8(17) no
    C11B C12B C17B C16B . . . . -177.4(19) no
    C13B C12B C17B C16B . . . . 4(4) no
    C17B C12B C13B C14B . . . . -3(4) no
    C12A C13A C14A C15A . . . . 2(3) no
    C12B C13B C14B C15B . . . . 1(4) no
    C13A C14A C15A C16A . . . . -3(3) no
    C13B C14B C15B C16B . . . . -1(5) no
    C14A C15A C16A C17A . . . . 3(3) no
    C14B C15B C16B C17B . . . . 2(4) no
    C15A C16A C17A C12A . . . .  0(3) no
    C15B C16B C17B C12B . . . . -4(4) no
loop_
    _geom_hbond_atom_site_label_D
    _geom_hbond_atom_site_label_H
    _geom_hbond_atom_site_label_A
    _geom_hbond_site_symmetry_D
    _geom_hbond_site_symmetry_H
    _geom_hbond_site_symmetry_A
    _geom_hbond_distance_DH
    _geom_hbond_distance_HA
    _geom_hbond_distance_DA
    _geom_hbond_angle_DHA
    _geom_hbond_publ_flag
    O2 H2 O3 . . 2_647 0.82 1.95 2.692(8) 151 yes
    O3 H3 O2 . . 1_565 0.82 1.89 2.614(8) 147 yes
_iucr_refine_instructions_details
;
TITL 3-O-benzyl-D-gulal
CELL  0.71069 19.49980 5.29090 6.08090 90.000 94.266 90.000
ZERR  2 0.00900 0.00200 0.00150 0.000 0.025 0.000
LATT -1
SYMM    -X, .50+Y,    -Z
SFAC O C H
UNIT 8 26 32
SHEL 5.094079 0.769564
L.S. 10
FMAP 2
PLAN -10
WPDB -2
HTAB
MERG 3
TEMP 19.0
ACTA
SIZE 0.600 0.400 0.200
DFIX 1.3800 0.0200 C13B C14B
DFIX 1.3800 0.0200 C14B C15B
DFIX 1.3800 0.0200 C15B C16B
DFIX 1.3800 0.0200 C16B C17B
EADP C13A C13B
EADP C14A C14B
EADP C15A C15B
EADP C16A C16B
EADP C17A C17B
EADP C12A C12B
DFIX 1.3800 0.0200 C12A C13A
DFIX 1.3800 0.0200 C13A C14A
DFIX 1.3800 0.0200 C14A C15A
DFIX 1.3800 0.0200 C15A C16A
DFIX 1.3800 0.0200 C16A C17A
DFIX 1.3800 0.0200 C12A C17A
DFIX 1.3800 0.0200 C12B C13B
DFIX 1.3800 0.0200 C12B C17B
FLAT 0.1000 C11A C12A C13A C14A C15A C16A C17A
FLAT 0.1000 C11B C12B C13B C14B C15B C16B C17B
DANG 2.39 0.0400 C17A C13A
DANG 2.39 0.0400 C12A C14A
DANG 2.39 0.0400 C13A C15A
DANG 2.39 0.0400 C14A C16A
DANG 2.39 0.0400 C15A C17A
DANG 2.39 0.0400 C16A C12A
DANG 2.39 0.0400 C17B C13B
DANG 2.39 0.0400 C14B C16B
DANG 2.39 0.0400 C15B C17B
DANG 2.39 0.0400 C16B C12B
DANG 2.39 0.0400 C12B C14B
DANG 2.39 0.0400 C13B C15B
WGHT    0.147300    0.060100
FVAR       2.20369   0.58900
PART 0
O1    1    0.309799    0.191406    0.741138    11.00000    0.08867    0.07084 =
         0.12112   -0.01348    0.03973    0.00658
O2    1    0.432575   -0.290525    0.917803    11.00000    0.19781    0.07188 =
         0.16923   -0.03292   -0.09422    0.02302
AFIX 147
H2    3    0.467903   -0.235494    0.982162    11.00000   -1.20000
AFIX   0
O3    1    0.465182    0.267874    0.763678    11.00000    0.08295    0.09086 =
         0.11708   -0.02288   -0.02864    0.00278
AFIX 147
H3    3    0.454327    0.417619    0.759218    11.00000   -1.20000
AFIX   0
PART 1
O4A   1    0.232305    0.485171    0.533948    21.00000    0.07892    0.07945 =
         0.11141    0.00736    0.00877    0.00693
PART 2
O4B   1    0.240252    0.476485    0.637859   -21.00000    0.05120    0.06658 =
         0.08694    0.01033    0.00984    0.01217
PART 0
C5    2    0.377685   -0.109247    0.933202    11.00000    0.13192    0.08762 =
         0.12830    0.01860    0.00959    0.00073
AFIX  23
H51   3    0.391898    0.021515    1.038744    11.00000   -1.20000
H52   3    0.337406   -0.192603    0.983550    11.00000   -1.20000
AFIX   0
C6    2    0.360628    0.006230    0.710771    11.00000    0.08880    0.05985 =
         0.09729   -0.02192    0.00325    0.00662
AFIX  13
H6    3    0.341084   -0.124249    0.610307    11.00000   -1.20000
AFIX   0
C7    2    0.421643    0.130000    0.608191    11.00000    0.07569    0.09267 =
         0.08191   -0.03185   -0.00040    0.01960
AFIX  13
H7    3    0.449077   -0.003974    0.546268    11.00000   -1.20000
AFIX   0
C8    2    0.395994    0.298520    0.425345    11.00000    0.08029    0.12769 =
         0.07294   -0.01181    0.01211    0.00386
AFIX  43
H8    3    0.427082    0.358862    0.329078    11.00000   -1.20000
AFIX   0
C9    2    0.331675    0.365636    0.393893    11.00000    0.08560    0.11751 =
         0.08325   -0.00808   -0.00119    0.00477
AFIX  43
H9    3    0.318761    0.474256    0.277885    11.00000   -1.20000
AFIX   0
C10   2    0.279627    0.276816    0.533463    11.00000    0.06680    0.07502 =
         0.14150   -0.01492    0.00471    0.00963
PART 1
AFIX  13
H10A  3    0.255800    0.133641    0.459603    21.00000   -1.20000
AFIX  13
PART 2
H10B  3    0.249617    0.148971    0.460053   -21.00000   -1.20000
AFIX   0
PART 1
C11A  2    0.168316    0.409360    0.605200    21.00000    0.05716    0.09438 =
         0.14105   -0.02629    0.01570   -0.01308
AFIX  23
H11A  3    0.173736    0.249861    0.683210    21.00000   -1.20000
H11B  3    0.136051    0.383629    0.477928    21.00000   -1.20000
AFIX   0
C12A  2    0.140004    0.603034    0.753948    21.00000    0.06184    0.08427 =
         0.08813    0.01803    0.00200    0.00251
C13A  2    0.174299    0.634529    0.960397    21.00000    0.10680    0.10896 =
         0.10613   -0.00005   -0.00939    0.00215
AFIX  43
H13A  3    0.212690    0.535965    1.000594    21.00000   -1.20000
AFIX   0
C14A  2    0.151989    0.810927    1.106972    21.00000    0.15934    0.19223 =
         0.10710   -0.04005    0.00701   -0.07738
AFIX  43
H14A  3    0.175272    0.836730    1.244215    21.00000   -1.20000
AFIX   0
C15A  2    0.093618    0.947197    1.040763    21.00000    0.16917    0.10431 =
         0.17090    0.01107    0.10902    0.01845
AFIX  43
H15A  3    0.076665    1.059795    1.140897    21.00000   -1.20000
AFIX   0
C16A  2    0.059242    0.926873    0.837362    21.00000    0.09643    0.09985 =
         0.13388   -0.01212    0.03124    0.02237
AFIX  43
H16A  3    0.021128    1.026438    0.796177    21.00000   -1.20000
AFIX   0
C17A  2    0.084234    0.750218    0.696235    21.00000    0.07622    0.08710 =
         0.12146    0.00446    0.00445    0.03168
AFIX  43
H17A  3    0.062112    0.731076    0.556392    21.00000   -1.20000
AFIX   0
PART 2
C11B  2    0.194068    0.406359    0.796641   -21.00000    0.05963    0.11633 =
         0.14638    0.04240    0.02323    0.02423
AFIX  23
H11C  3    0.219660    0.372540    0.936469   -21.00000   -1.20000
H11D  3    0.170110    0.252803    0.749391   -21.00000   -1.20000
AFIX   0
C12B  2    0.143239    0.610651    0.825808   -21.00000    0.06184    0.08427 =
         0.08813    0.01803    0.00200    0.00251
C13B  2    0.143218    0.747339    1.019174   -21.00000    0.10680    0.10896 =
         0.10613   -0.00005   -0.00939    0.00215
AFIX  43
H13B  3    0.174990    0.710538    1.136487   -21.00000   -1.20000
AFIX   0
C14B  2    0.096048    0.938252    1.037905   -21.00000    0.15934    0.19223 =
         0.10710   -0.04005    0.00701   -0.07738
AFIX  43
H14B  3    0.096538    1.032330    1.167201   -21.00000   -1.20000
AFIX   0
C15B  2    0.048504    0.990153    0.867356   -21.00000    0.16917    0.10431 =
         0.17090    0.01107    0.10902    0.01845
AFIX  43
H15B  3    0.016439    1.118202    0.881204   -21.00000   -1.20000
AFIX   0
C16B  2    0.048112    0.851886    0.673840   -21.00000    0.09643    0.09985 =
         0.13388   -0.01212    0.03124    0.02237
AFIX  43
H16B  3    0.016758    0.889284    0.555554   -21.00000   -1.20000
AFIX   0
C17B  2    0.094005    0.661412    0.659105   -21.00000    0.07622    0.08710 =
         0.12146    0.00446    0.00445    0.03168
AFIX  43
H17B  3    0.092023    0.562473    0.532382   -21.00000   -1.20000
PART 0
HKLF 4
REM  3-O-benzyl-D-gulal
REM R1 =  0.0563 for    786 Fo > 4sig(Fo)  and  0.1318 for all   1579 data
REM    193 parameters refined using     33 restraints
END
WGHT      0.1333      0.0794
REM Highest difference peak  0.163,  deepest hole -0.172,  1-sigma level  0.039
Q1    1   0.3685 -0.4862  0.8464  11.00000  0.05    0.16
Q2    1   0.3579  0.4299  0.7127  11.00000  0.05    0.13
Q3    1   0.5088 -0.1025  0.9158  11.00000  0.05    0.12
Q4    1   0.3384 -0.1920  0.7179  11.00000  0.05    0.12
Q5    1   0.3695 -0.5514  1.0614  11.00000  0.05    0.12
Q6    1   0.3693 -0.0602  0.6559  11.00000  0.05    0.12
Q7    1   0.3612  0.3526  0.8930  11.00000  0.05    0.11
Q8    1   0.2109  0.0931  0.5853  11.00000  0.05    0.11
Q9    1   0.5052  0.2276  0.5255  11.00000  0.05    0.11
Q10   1   0.3602  0.2247  0.3464  11.00000  0.05    0.11
;
