# Supplementary material for: (−)-Benzyl 2,3-dide­oxy-β-d-erythro-hex-2-eno­pyran­oside
Source: Acta Crystallogr Sect E Struct Rep Online. 2013 Nov 23;69(Pt 12):o1811. doi: 10.1107/S1600536813031140 (PMC4004438; doi:10.1107/S1600536813031140)
Supplement: Supplementary file 2 [file e-69-o1811-Isup2.hkl]

# 
# h,k,l, Fc-squared, Fo-squared, sigma(Fo-squared) and status flag 
# 
data_I
_shelx_title ' 3-O-benzyl-D-gulal' 
_shelx_refln_list_code          4 
_shelx_F_calc_maximum       56.74 
_exptl_crystal_F_000       252.00 
_reflns_d_resolution_high  0.7698 
 
loop_ 
 _symmetry_equiv_pos_as_xyz 
 'x, y, z' 
 '-x, y+1/2, -z' 
 
_cell_length_a    19.4998 
_cell_length_b     5.2909 
_cell_length_c     6.0809 
_cell_angle_alpha  90.000 
_cell_angle_beta   94.266 
_cell_angle_gamma  90.000 
 
_shelx_F_squared_multiplier     1.000 
 
loop_ 
 _refln_index_h 
 _refln_index_k 
 _refln_index_l 
 _refln_F_squared_calc 
 _refln_F_squared_meas 
 _refln_F_squared_sigma 
 _refln_observed_status 
   4   0   0     1290.08     1400.62      5.46 o 
   5   0   0        4.28      -31.05     31.05 o 
   6   0   0       73.44       16.08      2.67 o 
   7   0   0       42.14       -4.64      4.64 o 
   8   0   0      208.87      130.62      3.39 o 
   9   0   0        0.00       -4.11      4.11 o 
  10   0   0       76.90       99.66      1.15 o 
  11   0   0        3.54       -1.93      1.93 o 
  12   0   0        6.85       -1.94      1.94 o 
  13   0   0       83.36       73.21      1.42 o 
  14   0   0        3.69       -1.96      1.96 o 
  15   0   0        0.83       -0.98      0.98 o 
  16   0   0        4.49        1.68      0.52 o 
  17   0   0        2.10       -1.04      1.04 o 
  18   0   0        3.42        0.78      0.93 o 
  19   0   0        0.09       -1.02      1.02 o 
  20   0   0        0.46       -1.06      1.06 o 
  21   0   0        5.28        0.95      0.98 o 
  22   0   0        2.41       -1.04      1.04 o 
  23   0   0        0.41       -1.04      1.04 o 
  24   0   0        0.08        0.78      0.89 o 
  25   0   0        0.05       -0.96      0.96 o 
   2   1   0     2572.45     2497.65     18.81 o 
   3   1   0     2118.40     2097.80     29.42 o 
   4   1   0      889.46      866.04     17.03 o 
   5   1   0       98.96      107.23      3.21 o 
   6   1   0      248.00      275.29      4.63 o 
   7   1   0      144.60      152.08      4.18 o 
   8   1   0        2.31       -1.12      2.21 o 
   9   1   0       39.37       47.91      0.81 o 
  10   1   0       40.29       48.87      0.97 o 
  11   1   0      104.80      116.64      1.27 o 
  12   1   0       38.60       35.52      1.16 o 
  13   1   0       50.58       52.06      1.11 o 
  14   1   0        8.91        6.95      0.50 o 
  15   1   0        3.24        0.15      0.84 o 
  16   1   0        3.68       -0.45      0.92 o 
  17   1   0        6.15       -0.80      1.11 o 
  18   1   0        9.71        7.86      0.62 o 
  19   1   0        1.70       -1.28      1.28 o 
  20   1   0        9.89       12.21      0.64 o 
  21   1   0        0.71       -0.96      0.96 o 
  22   1   0        0.64       -0.19      0.87 o 
  23   1   0        0.36       -0.78      0.90 o 
  24   1   0        0.33       -0.84      0.95 o 
   0   2   0      314.16      333.51      1.44 o 
   1   2   0      439.86      450.82      7.38 o 
   2   2   0      110.67      101.79      8.50 o 
   3   2   0       80.09       84.40      0.60 o 
   4   2   0        2.93        1.72      0.68 o 
   5   2   0      149.78      135.88      1.62 o 
   6   2   0       23.87       25.98      0.50 o 
   7   2   0      586.96      662.07      2.38 o 
   8   2   0      184.35      200.22      1.46 o 
   9   2   0       15.95       13.04      0.72 o 
  10   2   0       37.28       43.96      0.91 o 
  11   2   0       20.47       23.36      0.81 o 
  12   2   0       11.59       11.72      0.55 o 
  13   2   0        1.78        1.12      0.43 o 
  14   2   0       22.47       25.29      0.97 o 
  15   2   0       16.92       22.18      1.01 o 
  16   2   0        8.54       12.68      0.67 o 
  17   2   0        4.83        3.33      0.58 o 
  18   2   0       14.09       16.40      0.74 o 
  19   2   0        1.08        0.36      1.00 o 
  20   2   0        0.40        0.39      0.80 o 
  21   2   0        0.10       -0.49      0.84 o 
  22   2   0        0.28        0.20      0.86 o 
  23   2   0        0.59        0.66      0.90 o 
  24   2   0        0.07       -1.01      1.01 o 
   1   3   0        8.05        8.29      0.38 o 
   2   3   0        2.02        2.66      0.30 o 
   3   3   0      180.94      164.20      1.34 o 
   4   3   0       63.33       67.20      0.96 o 
   5   3   0       13.09       13.63      0.66 o 
   6   3   0       16.19       18.17      0.69 o 
   7   3   0        2.43        2.92      0.35 o 
   8   3   0        2.04        2.02      0.36 o 
   9   3   0       17.02       15.58      0.82 o 
  10   3   0       66.72       67.64      1.18 o 
  11   3   0       28.85       31.16      1.00 o 
  12   3   0       25.16       26.29      1.01 o 
  13   3   0        5.02        4.62      0.50 o 
  14   3   0        6.36        6.45      0.51 o 
  15   3   0        4.20        3.33      0.52 o 
  16   3   0        7.59        7.27      0.55 o 
  17   3   0        2.62        3.21      0.55 o 
  18   3   0        0.55       -0.04      0.81 o 
  19   3   0        0.17        0.33      0.82 o 
  20   3   0        0.02       -0.33      0.85 o 
  21   3   0        0.10        0.35      0.88 o 
  22   3   0        0.15       -0.80      0.95 o 
   0   4   0       52.79       52.82      1.03 o 
   1   4   0       10.22        8.48      0.49 o 
   2   4   0        1.22        0.38      0.63 o 
   3   4   0        0.81        0.57      0.63 o 
   4   4   0       27.77       25.72      0.88 o 
   5   4   0        6.08        5.75      0.42 o 
   6   4   0       12.80       11.55      0.57 o 
   7   4   0        5.03        5.00      0.44 o 
   8   4   0       19.49       18.91      0.93 o 
   9   4   0        8.85        9.87      0.50 o 
  10   4   0        3.29        3.43      0.47 o 
  11   4   0        7.47        8.38      0.52 o 
  12   4   0        3.97        5.10      0.51 o 
  13   4   0        3.82        2.46      0.52 o 
  14   4   0        0.07       -0.91      0.91 o 
  15   4   0        4.30        4.92      0.49 o 
  16   4   0        3.23        3.00      0.50 o 
  17   4   0        0.50        0.27      0.85 o 
  18   4   0        0.02       -0.51      0.87 o 
  19   4   0        0.39        1.24      0.89 o 
  20   4   0        0.00        0.78      0.93 o 
   1   5   0        0.73        0.79      0.74 o 
   2   5   0        2.49        2.95      0.45 o 
   3   5   0        3.67        4.28      0.48 o 
   4   5   0        7.08        6.66      0.51 o 
   5   5   0       24.54       22.59      1.05 o 
   6   5   0        0.41        0.98      0.49 o 
   7   5   0        7.36        9.17      0.55 o 
   8   5   0        0.12       -0.25      0.87 o 
   9   5   0        4.33        4.94      0.52 o 
  10   5   0        1.21       -0.31      0.94 o 
  11   5   0        0.77        0.60      0.76 o 
  12   5   0        0.13       -0.83      0.83 o 
  13   5   0        0.10        0.31      0.58 o 
  14   5   0        0.23       -0.31      0.85 o 
  15   5   0        0.00        0.31      0.86 o 
  16   5   0        0.08        1.00      0.89 o 
  17   5   0        0.87        1.24      0.55 o 
   0   6   0        0.12        0.38      0.81 o 
   1   6   0        1.04        1.50      0.47 o 
   2   6   0        0.85        0.55      0.80 o 
   3   6   0        3.26        3.06      0.49 o 
   4   6   0        0.52        0.82      0.57 o 
   5   6   0        0.14        0.58      0.58 o 
   6   6   0        0.50        1.10      0.82 o 
   7   6   0        0.45       -0.86      0.86 o 
   8   6   0        0.61        0.97      0.85 o 
   9   6   0        0.48        0.02      0.88 o 
  10   6   0        0.01       -0.40      0.85 o 
  11   6   0        0.17        0.94      0.63 o 
  12   6   0        0.05       -0.93      0.93 o 
 -25   0   1        0.27       -0.46      0.95 o 
 -24   0   1        0.40        0.74      0.90 o 
 -23   0   1        0.08       -0.90      0.90 o 
 -22   0   1        1.59        0.63      0.88 o 
 -21   0   1        0.66       -0.62      0.88 o 
 -20   0   1        0.32       -1.04      1.17 o 
 -19   0   1       22.50       20.05      1.09 o 
 -18   0   1        3.60        1.63      1.33 o 
 -17   0   1       37.65       40.92      1.30 o 
 -16   0   1       35.11       33.22      1.19 o 
 -15   0   1        1.97       -0.59      0.88 o 
 -14   0   1        9.76       12.10      0.58 o 
 -13   0   1       21.87       23.86      0.82 o 
 -12   0   1        2.05        1.58      0.37 o 
 -11   0   1       26.29       38.29      0.80 o 
 -10   0   1       10.10        9.58      0.43 o 
  -9   0   1       45.32       41.25      1.07 o 
  -8   0   1        2.67        4.49      0.21 o 
  -7   0   1      355.09      296.10      0.98 o 
  -6   0   1      320.78      313.80      2.33 o 
  -5   0   1      321.07      307.60      1.91 o 
  -4   0   1      313.22      335.62      1.48 o 
  -3   0   1     2237.98     2213.18     23.18 o 
   2   0   1      501.89      502.53      6.84 o 
   3   0   1       11.10       10.37      0.35 o 
   4   0   1      560.57      582.70      4.89 o 
   5   0   1      408.12      426.29      2.10 o 
   6   0   1        0.01       -0.34      0.34 o 
   7   0   1      286.30      291.35      3.16 o 
   8   0   1      100.60       97.03      0.69 o 
   9   0   1       12.01       10.94      0.59 o 
  10   0   1       46.07       35.56      0.77 o 
  11   0   1       16.95       12.26      0.72 o 
  12   0   1       64.15       60.17      1.02 o 
  13   0   1        6.31        6.00      0.48 o 
  14   0   1       24.32       31.85      0.95 o 
  15   0   1        0.56       -0.57      0.75 o 
  16   0   1        0.59        0.73      0.75 o 
  17   0   1        1.06       -0.65      0.79 o 
  18   0   1        2.01        2.07      0.50 o 
  19   0   1        3.10        4.05      0.55 o 
  20   0   1        3.12        1.36      1.06 o 
  21   0   1        5.20        9.16      0.55 o 
  22   0   1        0.76       -0.97      0.97 o 
  23   0   1        0.52        1.59      0.53 o 
  24   0   1        0.05       -0.11      0.93 o 
 -25   1   1        0.01        0.83      0.99 o 
 -24   1   1        0.11        0.94      0.64 o 
 -23   1   1        0.24       -0.91      0.91 o 
 -22   1   1        0.59        1.17      0.86 o 
 -21   1   1        1.69        0.28      0.49 o 
 -20   1   1        1.89        1.21      1.02 o 
 -19   1   1       10.00       10.17      0.61 o 
 -18   1   1        5.97        7.03      0.60 o 
 -17   1   1       19.88       29.39      1.07 o 
 -16   1   1        0.87        0.42      0.86 o 
 -15   1   1       10.33       10.66      0.61 o 
 -14   1   1       27.20       25.25      0.92 o 
 -13   1   1        9.66        7.46      0.46 o 
 -12   1   1       58.07       71.10      1.07 o 
 -11   1   1       19.23       26.37      0.81 o 
 -10   1   1       10.35        8.71      0.44 o 
  -9   1   1       17.71       17.74      0.71 o 
  -8   1   1      638.41      693.12     21.25 o 
  -7   1   1      360.87      399.16      8.29 o 
  -6   1   1      490.92      429.04     15.28 o 
  -5   1   1       16.26       17.68      0.40 o 
  -4   1   1     1099.08     1087.21     50.13 o 
  -3   1   1     1962.60     1695.29    118.41 o 
  -2   1   1      359.16      377.83     22.73 o 
  -1   1   1     3219.94     2915.71    216.22 o 
   0   1   1       92.31       89.85      5.44 o 
   1   1   1     1839.31     1658.49    103.53 o 
   2   1   1      771.07      703.12     36.32 o 
   3   1   1     1101.65     1063.52     31.44 o 
   4   1   1      410.22      409.18      7.58 o 
   5   1   1       93.77      106.42      0.63 o 
   6   1   1       50.35       51.91      0.64 o 
   7   1   1       29.59       24.82      0.96 o 
   8   1   1       54.98       62.31      0.84 o 
   9   1   1       26.78       27.99      0.72 o 
  10   1   1       10.29       13.59      0.66 o 
  11   1   1        0.98        1.43      0.35 o 
  12   1   1       28.91       29.69      0.88 o 
  13   1   1       41.03       52.65      1.09 o 
  14   1   1       23.99       24.08      0.93 o 
  15   1   1        1.40        0.67      0.79 o 
  16   1   1        0.53       -0.68      0.82 o 
  17   1   1        9.70       12.30      0.67 o 
  18   1   1        1.89       -1.03      1.03 o 
  19   1   1       12.30       15.00      0.79 o 
  20   1   1        2.65        1.13      1.08 o 
  21   1   1        2.50        0.18      0.91 o 
  22   1   1        0.15       -0.89      0.89 o 
  23   1   1        0.14       -0.92      0.92 o 
  24   1   1        0.20       -0.09      0.55 o 
 -24   2   1        0.34        0.32      0.96 o 
 -23   2   1        0.02       -0.08      0.88 o 
 -22   2   1        0.09        0.55      0.86 o 
 -21   2   1        0.56        1.07      0.81 o 
 -20   2   1        0.10        0.45      0.46 o 
 -19   2   1        0.21       -0.93      0.93 o 
 -18   2   1        9.21       10.57      0.57 o 
 -17   2   1        5.51        6.18      0.55 o 
 -16   2   1        8.10        6.92      0.53 o 
 -15   2   1        6.03        7.40      0.49 o 
 -14   2   1       10.42        8.68      0.48 o 
 -13   2   1        0.05       -0.69      0.73 o 
 -12   2   1       27.17       26.76      0.90 o 
 -11   2   1       64.57       63.69      1.10 o 
 -10   2   1      140.47      170.31      1.51 o 
  -9   2   1      238.99      271.80      1.75 o 
  -8   2   1       87.73       79.91      1.07 o 
  -7   2   1       98.16      110.03      1.13 o 
  -6   2   1      860.24      858.65      2.64 o 
  -5   2   1      100.11       96.66      5.42 o 
  -4   2   1        7.34        7.21      0.26 o 
  -3   2   1      323.34      283.76     11.42 o 
  -2   2   1        3.38        3.30      0.19 o 
  -1   2   1      176.67      186.01     10.76 o 
   0   2   1       29.46       24.00      1.65 o 
   1   2   1      105.09       99.40      7.70 o 
   2   2   1      184.97      171.95     10.29 o 
   3   2   1       52.77       55.54      2.42 o 
   4   2   1       61.07       62.54      1.04 o 
   5   2   1      345.90      354.10      1.72 o 
   6   2   1      228.20      260.21      1.55 o 
   7   2   1      135.53      144.92      1.25 o 
   8   2   1       17.39       15.49      0.67 o 
   9   2   1       19.93       18.41      0.75 o 
  10   2   1      115.12      111.69      1.26 o 
  11   2   1       11.01        9.10      0.53 o 
  12   2   1        2.82        3.66      0.42 o 
  13   2   1       17.48       19.25      0.89 o 
  14   2   1        2.01       -0.74      0.84 o 
  15   2   1       17.83       16.91      0.70 o 
  16   2   1        6.82       11.16      0.57 o 
  17   2   1        4.34        4.60      0.54 o 
  18   2   1        2.52        1.31      0.56 o 
  19   2   1        3.77        3.90      0.57 o 
  20   2   1        0.78        0.70      0.85 o 
  21   2   1        1.27        1.14      0.86 o 
  22   2   1        0.04        0.02      0.90 o 
  23   2   1        0.45        0.22      0.94 o 
 -22   3   1        0.51       -0.82      0.97 o 
 -21   3   1        0.14       -0.17      0.91 o 
 -20   3   1        0.41       -0.62      0.87 o 
 -19   3   1        0.32       -0.64      0.84 o 
 -18   3   1        0.08       -0.40      0.80 o 
 -17   3   1        2.07        1.52      0.54 o 
 -16   3   1       12.02       14.17      0.71 o 
 -15   3   1        3.53        4.15      0.53 o 
 -14   3   1       13.17       13.96      0.68 o 
 -13   3   1       15.73       20.34      1.00 o 
 -12   3   1       19.54       23.70      0.98 o 
 -11   3   1       14.61       14.71      0.88 o 
 -10   3   1        9.24        8.39      0.45 o 
  -9   3   1        5.10        4.58      0.41 o 
  -8   3   1       19.91       23.05      0.83 o 
  -7   3   1       13.43       12.76      0.74 o 
  -6   3   1      123.71      124.69      1.30 o 
  -5   3   1      166.56      165.72      1.42 o 
  -4   3   1       82.18       87.22      1.09 o 
  -3   3   1       47.13       40.40      0.81 o 
  -2   3   1      101.31       93.19      1.07 o 
  -1   3   1       19.83       18.02      0.65 o 
   0   3   1       30.48       31.24      1.80 o 
   1   3   1       11.66       10.87      0.61 o 
   2   3   1       15.84       13.41      0.62 o 
   3   3   1       35.85       40.36      0.81 o 
   4   3   1        5.53        5.11      0.34 o 
   5   3   1       44.96       46.68      0.90 o 
   6   3   1        4.79        4.70      0.36 o 
   7   3   1        3.40        3.54      0.37 o 
   8   3   1       19.13       19.65      0.82 o 
   9   3   1        3.00        2.16      0.44 o 
  10   3   1       55.31       61.31      1.22 o 
  11   3   1       64.25       74.98      1.29 o 
  12   3   1        3.93        5.28      0.50 o 
  13   3   1        1.54        0.94      0.48 o 
  14   3   1        3.88        2.47      0.51 o 
  15   3   1        8.70        8.55      0.54 o 
  16   3   1        1.69        2.58      0.53 o 
  17   3   1        1.23        0.55      0.93 o 
  18   3   1        0.40       -0.76      0.83 o 
  19   3   1        0.19       -0.86      0.86 o 
  20   3   1        0.08       -0.83      0.88 o 
  21   3   1        0.34       -0.01      0.91 o 
  22   3   1        0.04       -0.95      0.95 o 
 -20   4   1        0.13        0.46      0.94 o 
 -19   4   1        0.71        1.36      0.92 o 
 -18   4   1        0.63        0.59      0.88 o 
 -17   4   1        0.49        0.72      0.84 o 
 -16   4   1        0.01        0.37      0.83 o 
 -15   4   1        3.59        4.69      0.48 o 
 -14   4   1        1.53        2.49      0.53 o 
 -13   4   1        3.57        2.84      0.52 o 
 -12   4   1        0.58        0.24      0.84 o 
 -11   4   1        1.91        1.83      0.47 o 
 -10   4   1        0.85        0.93      0.77 o 
  -9   4   1        3.55        3.68      0.45 o 
  -8   4   1        2.38        2.16      0.44 o 
  -7   4   1        0.90        0.52      0.72 o 
  -6   4   1        5.15        5.32      0.43 o 
  -5   4   1        9.05        7.70      0.45 o 
  -4   4   1       22.41       20.88      0.86 o 
  -3   4   1        7.93        7.00      0.44 o 
  -2   4   1       85.72       83.06      1.24 o 
  -1   4   1       43.29       46.98      1.04 o 
   0   4   1       18.58       18.01      0.77 o 
   1   4   1        2.25        2.02      0.38 o 
   2   4   1        0.27        0.41      0.37 o 
   3   4   1        1.85        1.41      0.40 o 
   4   4   1        0.04       -0.70      0.70 o 
   5   4   1        5.35        5.37      0.42 o 
   6   4   1        3.59        4.23      0.43 o 
   7   4   1       10.56       10.58      0.51 o 
   8   4   1       64.20       58.95      1.28 o 
   9   4   1       29.59       31.21      1.11 o 
  10   4   1        6.44        6.25      0.53 o 
  11   4   1        0.40       -0.16      0.82 o 
  12   4   1        5.44        4.99      0.51 o 
  13   4   1        0.88       -0.89      0.89 o 
  14   4   1        1.66        1.10      0.90 o 
  15   4   1        0.08        0.22      0.79 o 
  16   4   1        0.27        1.22      0.83 o 
  17   4   1        0.20       -0.10      0.87 o 
  18   4   1        0.14       -0.28      0.88 o 
  19   4   1        0.13        1.24      0.53 o 
  20   4   1        0.13        0.67      0.93 o 
 -17   5   1        0.71        0.90      0.93 o 
 -16   5   1        0.17        0.11      0.91 o 
 -15   5   1        0.01        1.23      0.87 o 
 -14   5   1        0.99        0.84      0.49 o 
 -13   5   1        0.57        1.71      0.47 o 
 -12   5   1        1.56        0.89      0.83 o 
 -11   5   1        0.02       -0.80      0.80 o 
 -10   5   1        0.26       -0.09      0.75 o 
  -9   5   1        0.26        1.21      0.84 o 
  -8   5   1        1.86        1.21      0.87 o 
  -7   5   1        0.66       -0.13      0.84 o 
  -6   5   1        5.97        6.13      0.51 o 
  -5   5   1        0.60        0.64      0.82 o 
  -4   5   1        2.34        2.44      0.47 o 
  -3   5   1        0.63        1.11      0.80 o 
  -2   5   1        1.48        1.40      0.47 o 
  -1   5   1        3.46        4.13      0.47 o 
   0   5   1        2.37        2.01      0.34 o 
   1   5   1        0.27        0.02      0.79 o 
   2   5   1        9.87       10.45      0.62 o 
   3   5   1       14.25       12.83      0.66 o 
   4   5   1        7.58        6.42      0.52 o 
   5   5   1        3.86        3.50      0.52 o 
   6   5   1        7.61        8.93      0.55 o 
   7   5   1        2.16        0.62      0.89 o 
   8   5   1        0.71        0.52      0.87 o 
   9   5   1        0.71        0.69      0.89 o 
  10   5   1        1.16        0.03      0.79 o 
  11   5   1        0.22       -0.10      0.56 o 
  12   5   1        0.26        0.63      0.78 o 
  13   5   1        0.01        0.28      0.83 o 
  14   5   1        0.41        0.44      0.86 o 
  15   5   1        0.49        1.38      0.93 o 
  16   5   1        0.43        1.33      0.54 o 
 -12   6   1        0.04        0.54      0.90 o 
 -11   6   1        0.19        0.11      0.90 o 
 -10   6   1        0.07       -0.58      0.89 o 
  -9   6   1        0.70       -0.33      0.90 o 
  -8   6   1        0.01       -0.85      0.85 o 
  -7   6   1        0.64        0.74      0.85 o 
  -6   6   1        1.96        0.10      0.88 o 
  -5   6   1        1.00        1.04      0.49 o 
  -4   6   1        0.82        1.13      0.81 o 
  -3   6   1        0.24        0.69      0.82 o 
  -2   6   1        1.18        1.85      0.46 o 
  -1   6   1        1.69        2.74      0.47 o 
   0   6   1        1.63        1.84      0.34 o 
   1   6   1        1.24        1.99      0.48 o 
   2   6   1        1.37        2.39      0.47 o 
   3   6   1        0.28       -0.35      0.85 o 
   4   6   1        1.67        0.89      0.87 o 
   5   6   1        0.60        0.17      0.85 o 
   6   6   1        1.71        1.76      0.51 o 
   7   6   1        0.87        0.03      0.85 o 
   8   6   1        0.31       -0.42      0.89 o 
   9   6   1        0.39        1.09      0.51 o 
  10   6   1        0.31        1.32      0.90 o 
  11   6   1        0.02        1.01      0.91 o 
 -24   0   2        0.05        0.84      0.92 o 
 -23   0   2        0.60        1.57      0.51 o 
 -22   0   2        0.30       -0.87      0.87 o 
 -21   0   2        0.37        1.14      0.80 o 
 -20   0   2        1.68        1.02      0.93 o 
 -19   0   2        5.18        4.75      0.60 o 
 -18   0   2       24.76       23.81      1.08 o 
 -17   0   2        1.32        0.86      0.76 o 
 -16   0   2       76.61       82.82      1.39 o 
 -15   0   2        6.48       10.78      0.57 o 
 -14   0   2       32.57       29.35      0.96 o 
 -13   0   2        2.27        1.48      0.42 o 
 -12   0   2       79.74       84.69      1.13 o 
 -11   0   2        8.25        9.65      0.49 o 
 -10   0   2        8.23        6.69      0.34 o 
  -9   0   2       30.66       25.50      0.70 o 
  -8   0   2       64.69       71.23      0.90 o 
  -7   0   2       37.36       50.57      0.56 o 
  -6   0   2      570.60      615.95      2.24 o 
  -5   0   2      399.39      435.92      3.57 o 
  -4   0   2        6.50        6.65      0.45 o 
  -3   0   2      140.86      174.16      2.76 o 
  -2   0   2      112.40      147.04      0.84 o 
  -1   0   2       39.12       34.65      1.05 o 
   0   0   2        2.51        3.47      0.27 o 
   1   0   2       19.17       18.24      0.64 o 
   2   0   2      839.76      780.61     11.03 o 
   3   0   2       67.87       69.38      1.00 o 
   4   0   2       51.63       57.79      0.59 o 
   5   0   2      173.37      178.90      3.58 o 
   6   0   2      172.00      188.30      2.68 o 
   7   0   2      164.50      158.94      1.25 o 
   8   0   2       36.24       39.73      0.79 o 
   9   0   2       18.28       22.69      0.72 o 
  10   0   2       23.19       29.46      0.79 o 
  11   0   2        0.58       -0.21      0.62 o 
  12   0   2       13.15       17.33      0.83 o 
  13   0   2       28.90       29.49      0.96 o 
  14   0   2        2.50        0.37      0.85 o 
  15   0   2       28.21       26.69      1.07 o 
  16   0   2       16.29       18.10      1.03 o 
  17   0   2        1.73       -0.95      0.95 o 
  18   0   2       18.98       24.26      1.12 o 
  19   0   2        0.57       -1.08      1.08 o 
  20   0   2        2.17        2.42      0.53 o 
  21   0   2        1.26       -0.20      0.96 o 
  22   0   2        0.38        0.95      0.94 o 
  23   0   2        0.01       -0.02      0.95 o 
 -24   1   2        0.20       -0.46      0.96 o 
 -23   1   2        0.30        0.29      0.89 o 
 -22   1   2        0.24        0.13      0.84 o 
 -21   1   2        0.00        0.97      0.79 o 
 -20   1   2        2.22       -0.62      0.94 o 
 -19   1   2        2.54        2.60      0.52 o 
 -18   1   2        0.40       -0.90      0.90 o 
 -17   1   2       20.59       19.14      1.02 o 
 -16   1   2       21.79       22.25      1.07 o 
 -15   1   2       44.13       46.32      1.19 o 
 -14   1   2       51.42       54.63      1.19 o 
 -13   1   2       23.06       25.33      0.90 o 
 -12   1   2       16.70       13.97      0.76 o 
 -11   1   2       16.04       15.17      0.73 o 
 -10   1   2       25.80       22.82      0.75 o 
  -9   1   2       29.71       39.07      0.83 o 
  -8   1   2      104.72      105.54      1.12 o 
  -7   1   2      609.37      639.76      2.30 o 
  -6   1   2      264.11      281.63     15.55 o 
  -5   1   2       20.78       25.48      0.99 o 
  -4   1   2       85.28       95.04      3.93 o 
  -3   1   2       57.56       57.44      3.28 o 
  -2   1   2       82.27      121.57      7.86 o 
  -1   1   2       27.46       27.10      1.90 o 
   0   1   2       41.73       48.38      2.82 o 
   1   1   2      458.34      419.83     25.12 o 
   2   1   2      202.64      199.91      8.70 o 
   3   1   2      185.67      164.21      7.52 o 
   4   1   2      390.10      378.04     16.39 o 
   5   1   2       32.87       32.19      0.87 o 
   6   1   2       19.39       21.15      0.64 o 
   7   1   2       39.13       39.13      0.78 o 
   8   1   2       22.90       25.82      0.74 o 
   9   1   2       17.37       19.35      0.71 o 
  10   1   2        4.17        3.28      0.37 o 
  11   1   2        3.01        2.30      0.38 o 
  12   1   2        1.31        1.39      0.42 o 
  13   1   2       28.22       26.76      0.96 o 
  14   1   2        4.21        4.49      0.49 o 
  15   1   2        4.04        4.72      0.51 o 
  16   1   2       11.66       14.92      0.70 o 
  17   1   2        0.17        0.32      0.93 o 
  18   1   2        2.63        2.15      0.56 o 
  19   1   2        3.25        1.13      1.05 o 
  20   1   2        7.20        8.14      0.56 o 
  21   1   2        0.18       -0.28      0.65 o 
  22   1   2        0.48        1.01      0.52 o 
  23   1   2        0.19       -0.97      0.97 o 
 -23   2   2        0.51        1.09      0.54 o 
 -22   2   2        0.05        0.24      0.89 o 
 -21   2   2        0.05       -0.65      0.84 o 
 -20   2   2        0.08        0.69      0.82 o 
 -19   2   2        0.28       -0.79      0.93 o 
 -18   2   2        0.15        0.86      0.89 o 
 -17   2   2        4.58        3.96      0.53 o 
 -16   2   2        1.13       -0.17      0.88 o 
 -15   2   2        6.36        7.95      0.53 o 
 -14   2   2       15.14       19.04      0.96 o 
 -13   2   2       72.86       70.32      1.26 o 
 -12   2   2        1.51        0.84      0.77 o 
 -11   2   2       12.62       14.06      0.83 o 
 -10   2   2       26.29       23.00      0.86 o 
  -9   2   2       99.71      104.61      1.25 o 
  -8   2   2       85.19       99.91      1.17 o 
  -7   2   2      103.22      100.45      1.13 o 
  -6   2   2        5.47        6.25      0.36 o 
  -5   2   2       88.91      103.49      1.08 o 
  -4   2   2      102.70      104.18      1.06 o 
  -3   2   2       10.88        8.87      0.40 o 
  -2   2   2       86.39       86.61      0.96 o 
  -1   2   2       32.98       35.08      0.73 o 
   0   2   2       56.16       52.31      3.50 o 
   1   2   2       28.65       26.87      0.69 o 
   2   2   2      498.61      477.78      2.02 o 
   3   2   2      214.98      201.61      1.39 o 
   4   2   2      268.74      258.92      1.59 o 
   5   2   2      146.28      141.42      1.25 o 
   6   2   2       49.33       46.56      0.87 o 
   7   2   2        3.73        3.82      0.34 o 
   8   2   2        6.47        7.05      0.37 o 
   9   2   2       21.63       29.16      0.85 o 
  10   2   2        7.15       10.74      0.54 o 
  11   2   2        7.54        8.39      0.46 o 
  12   2   2        1.02        0.34      0.83 o 
  13   2   2       29.64       33.92      1.12 o 
  14   2   2       29.81       31.22      1.14 o 
  15   2   2        0.96        0.91      0.90 o 
  16   2   2        0.24        0.26      0.88 o 
  17   2   2        1.08        0.10      0.93 o 
  18   2   2        3.37        4.61      0.56 o 
  19   2   2        0.44        0.78      0.83 o 
  20   2   2        0.11       -0.19      0.84 o 
  21   2   2        0.07       -0.21      0.89 o 
  22   2   2        0.44       -0.55      0.95 o 
 -22   3   2        0.38       -0.18      0.95 o 
 -21   3   2        1.14        0.64      0.94 o 
 -20   3   2        0.80        1.32      0.89 o 
 -19   3   2        0.97        0.88      0.87 o 
 -18   3   2        0.17       -0.64      0.84 o 
 -17   3   2        0.10        0.81      0.88 o 
 -16   3   2        0.61        1.10      0.86 o 
 -15   3   2        1.59        1.82      0.50 o 
 -14   3   2        0.02       -0.33      0.84 o 
 -13   3   2        6.77        7.85      0.52 o 
 -12   3   2       22.74       25.20      1.01 o 
 -11   3   2        7.97        9.19      0.52 o 
 -10   3   2       19.29       15.71      0.91 o 
  -9   3   2       66.40       74.30      1.24 o 
  -8   3   2        9.50       11.67      0.58 o 
  -7   3   2       74.07       73.46      1.16 o 
  -6   3   2       60.07       61.82      1.08 o 
  -5   3   2       25.54       25.65      0.84 o 
  -4   3   2       31.08       25.72      0.82 o 
  -3   3   2       10.20       10.29      0.47 o 
  -2   3   2        5.59        5.60      0.36 o 
  -1   3   2        0.78        1.20      0.33 o 
   0   3   2       65.33       65.76      4.78 o 
   1   3   2       13.54       13.60      0.69 o 
   2   3   2        2.62        2.04      0.34 o 
   3   3   2        0.56        0.72      0.34 o 
   4   3   2       43.71       43.72      0.91 o 
   5   3   2       19.69       23.58      0.82 o 
   6   3   2       24.30       28.72      0.86 o 
   7   3   2       15.75       13.33      0.58 o 
   8   3   2       29.41       30.73      0.98 o 
   9   3   2       45.98       47.35      1.13 o 
  10   3   2       11.67       13.46      0.66 o 
  11   3   2       25.84       26.65      1.06 o 
  12   3   2       12.35       12.22      0.69 o 
  13   3   2        3.09        2.21      0.51 o 
  14   3   2        0.23       -0.43      0.86 o 
  15   3   2        1.31        0.84      0.90 o 
  16   3   2        0.04        0.96      0.89 o 
  17   3   2        1.69        1.02      0.48 o 
  18   3   2        0.13       -0.86      0.87 o 
  19   3   2        0.65        0.62      0.90 o 
  20   3   2        0.19       -0.05      0.93 o 
  21   3   2        0.26        1.47      0.54 o 
 -20   4   2        0.31       -0.06      0.96 o 
 -19   4   2        0.45        1.73      0.53 o 
 -18   4   2        0.68        1.06      0.86 o 
 -17   4   2        0.20        0.02      0.87 o 
 -16   4   2        0.57        0.57      0.84 o 
 -15   4   2        0.17        0.18      0.80 o 
 -14   4   2        3.43        3.18      0.47 o 
 -13   4   2        0.69       -0.87      0.91 o 
 -12   4   2        0.55        0.85      0.50 o 
 -11   4   2        3.87        3.72      0.50 o 
 -10   4   2        1.98        2.16      0.47 o 
  -9   4   2        1.87        1.69      0.47 o 
  -8   4   2        3.13        3.20      0.46 o 
  -7   4   2        4.49        6.18      0.47 o 
  -6   4   2        4.15        3.55      0.45 o 
  -5   4   2       12.20       11.06      0.58 o 
  -4   4   2       18.57       16.58      0.90 o 
  -3   4   2       48.80       47.67      1.10 o 
  -2   4   2       22.40       23.95      0.93 o 
  -1   4   2       37.51       37.16      1.01 o 
   0   4   2        2.32        2.45      0.33 o 
   1   4   2        0.33        0.60      0.39 o 
   2   4   2       10.74        8.02      0.44 o 
   3   4   2        8.43        7.41      0.45 o 
   4   4   2        4.94        4.80      0.46 o 
   5   4   2       16.80       17.01      0.89 o 
   6   4   2       10.76        7.62      0.50 o 
   7   4   2       13.91       13.40      0.68 o 
   8   4   2        4.02        5.07      0.51 o 
   9   4   2        7.93        6.77      0.53 o 
  10   4   2        4.22        3.21      0.51 o 
  11   4   2        3.85        4.44      0.53 o 
  12   4   2        1.43        2.26      0.52 o 
  13   4   2        1.74        2.35      0.53 o 
  14   4   2        0.55        0.06      0.81 o 
  15   4   2        0.13        1.14      0.80 o 
  16   4   2        0.09       -0.88      0.88 o 
  17   4   2        0.54        0.84      0.51 o 
  18   4   2        0.31       -0.95      0.95 o 
  19   4   2        0.17        1.16      0.96 o 
 -16   5   2        0.00        0.88      0.91 o 
 -15   5   2        0.05        0.67      0.87 o 
 -14   5   2        0.44        1.19      0.85 o 
 -13   5   2        0.37        0.89      0.48 o 
 -12   5   2        0.69        1.23      0.47 o 
 -11   5   2        1.68        0.73      0.81 o 
 -10   5   2        0.28        0.90      0.44 o 
  -9   5   2        0.73        1.11      0.44 o 
  -8   5   2        0.57        0.62      0.86 o 
  -7   5   2        0.34       -0.86      0.86 o 
  -6   5   2        0.33        0.50      0.83 o 
  -5   5   2        0.61        0.85      0.57 o 
  -4   5   2        0.02        0.57      0.82 o 
  -3   5   2        5.75        5.62      0.50 o 
  -2   5   2        2.05        2.10      0.49 o 
  -1   5   2        5.61        6.65      0.53 o 
   0   5   2        1.15        1.51      0.43 o 
   1   5   2       19.11       18.21      0.72 o 
   2   5   2        7.18        6.90      0.55 o 
   3   5   2        0.11        1.09      0.49 o 
   4   5   2        5.48        5.61      0.53 o 
   5   5   2        3.99        3.87      0.54 o 
   6   5   2        0.19       -0.68      0.90 o 
   7   5   2        1.23        0.02      0.93 o 
   8   5   2        1.72        1.92      0.46 o 
   9   5   2        0.37        0.95      0.46 o 
  10   5   2        0.72        0.25      0.83 o 
  11   5   2        0.28        0.00      0.84 o 
  12   5   2        0.16        0.32      0.88 o 
  13   5   2        0.76        1.14      0.88 o 
  14   5   2        0.03       -0.16      0.91 o 
  15   5   2        0.47        0.42      0.67 o 
 -11   6   2        0.37       -0.93      0.93 o 
 -10   6   2        1.00        1.55      0.52 o 
  -9   6   2        1.04        1.65      0.51 o 
  -8   6   2        0.86       -0.03      0.88 o 
  -7   6   2        0.09       -0.10      0.86 o 
  -6   6   2        0.11       -0.86      0.86 o 
  -5   6   2        0.48       -0.48      0.84 o 
  -4   6   2        0.13       -0.01      0.83 o 
  -3   6   2        1.95        2.71      0.50 o 
  -2   6   2        2.87        3.89      0.50 o 
  -1   6   2        0.48        0.53      0.85 o 
   0   6   2        0.15       -0.58      0.58 o 
   1   6   2        0.02       -0.35      0.84 o 
   2   6   2        1.05        0.54      0.85 o 
   3   6   2        2.21        2.01      0.50 o 
   4   6   2        1.31        1.07      0.88 o 
   5   6   2        1.36       -0.79      0.90 o 
   6   6   2        0.54       -0.66      0.89 o 
   7   6   2        0.22        1.26      0.50 o 
   8   6   2        0.04       -0.91      0.91 o 
   9   6   2        0.02       -0.94      0.94 o 
  10   6   2        0.03       -0.24      0.95 o 
 -24   0   3        0.98        2.48      0.58 o 
 -23   0   3        2.27        2.88      0.56 o 
 -22   0   3        0.54        1.05      0.94 o 
 -21   0   3        0.09       -0.86      0.86 o 
 -20   0   3        0.01       -0.12      0.85 o 
 -19   0   3        5.12        5.32      0.57 o 
 -18   0   3        3.12        3.60      0.53 o 
 -17   0   3        0.21        0.58      0.88 o 
 -16   0   3       16.76       14.18      0.68 o 
 -15   0   3       19.54       16.08      0.97 o 
 -14   0   3        1.45        1.06      0.80 o 
 -13   0   3        3.53        3.14      0.43 o 
 -12   0   3        0.00       -0.36      0.71 o 
 -11   0   3       57.27       54.94      1.03 o 
 -10   0   3        4.44        4.71      0.39 o 
  -9   0   3       10.55       11.32      0.49 o 
  -8   0   3       34.38       34.72      0.81 o 
  -7   0   3        4.89        7.86      0.43 o 
  -6   0   3       66.46       73.25      0.98 o 
  -5   0   3      139.82      149.10      1.23 o 
  -4   0   3        0.42       -0.04      0.54 o 
  -3   0   3       84.92       85.04      0.95 o 
  -2   0   3        1.16        1.22      0.29 o 
  -1   0   3       18.40       19.39      0.62 o 
   0   0   3       53.04       66.55      0.60 o 
   1   0   3       56.82       56.94      0.83 o 
   2   0   3        0.57        0.66      0.30 o 
   3   0   3        0.04        0.48      0.40 o 
   4   0   3      350.45      377.14      1.88 o 
   5   0   3      109.59      115.39      1.24 o 
   6   0   3       32.57       32.00      0.90 o 
   7   0   3       92.55       94.09      1.20 o 
   8   0   3       29.17       30.22      0.88 o 
   9   0   3       10.47        8.86      0.42 o 
  10   0   3       15.77       17.74      0.83 o 
  11   0   3       21.73       19.77      0.95 o 
  12   0   3       94.59       92.48      1.41 o 
  13   0   3        6.29        6.31      0.56 o 
  14   0   3        0.52       -0.41      0.83 o 
  15   0   3        3.12        2.63      0.51 o 
  16   0   3       11.86       12.89      0.72 o 
  17   0   3        0.86        0.41      0.97 o 
  18   0   3        2.40        2.84      0.50 o 
  19   0   3        6.49        8.84      0.56 o 
  20   0   3        0.20        0.54      0.96 o 
  21   0   3        0.00        0.40      0.92 o 
  22   0   3        0.02        0.88      0.92 o 
 -23   1   3        0.24        0.09      0.96 o 
 -22   1   3        0.01       -0.17      0.90 o 
 -21   1   3        1.56        2.75      0.52 o 
 -20   1   3        0.06        1.02      0.83 o 
 -19   1   3        0.85       -0.82      0.82 o 
 -18   1   3        0.28        0.81      0.88 o 
 -17   1   3        2.16        0.98      0.50 o 
 -16   1   3        4.77        4.19      0.55 o 
 -15   1   3       40.63       42.39      1.22 o 
 -14   1   3       29.05       39.39      1.15 o 
 -13   1   3       30.60       36.73      1.06 o 
 -12   1   3        0.16        0.39      0.74 o 
 -11   1   3        0.12       -0.33      0.68 o 
 -10   1   3        0.32       -0.64      0.64 o 
  -9   1   3        3.07        3.40      0.37 o 
  -8   1   3       34.15       35.93      0.86 o 
  -7   1   3       28.20       27.06      0.77 o 
  -6   1   3       14.25       13.50      0.65 o 
  -5   1   3        7.53        9.29      0.43 o 
  -4   1   3       25.10       24.59      0.70 o 
  -3   1   3       73.74       87.35      1.02 o 
  -2   1   3       41.42       41.11      0.79 o 
  -1   1   3      147.40      147.56      1.23 o 
   0   1   3      186.19      186.79      6.83 o 
   1   1   3      378.49      375.04      1.85 o 
   2   1   3       69.32       73.16      0.97 o 
   3   1   3        9.68       12.57      0.65 o 
   4   1   3        5.41        4.65      0.35 o 
   5   1   3       20.55       22.91      0.75 o 
   6   1   3       10.31       12.42      0.70 o 
   7   1   3       23.13       25.34      0.83 o 
   8   1   3       14.30       16.04      0.78 o 
   9   1   3       13.45       12.79      0.57 o 
  10   1   3       12.26       14.11      0.83 o 
  11   1   3        9.95       11.17      0.61 o 
  12   1   3        9.40        9.74      0.51 o 
  13   1   3        5.04        3.83      0.51 o 
  14   1   3       18.64       20.39      1.05 o 
  15   1   3        4.30        4.97      0.55 o 
  16   1   3        0.09        1.15      0.91 o 
  17   1   3        3.61        6.34      0.56 o 
  18   1   3        0.03       -0.86      0.86 o 
  19   1   3        0.26       -0.47      0.85 o 
  20   1   3        0.21       -0.10      0.89 o 
  21   1   3        0.65       -0.07      0.94 o 
  22   1   3        0.12        1.36      0.95 o 
 -22   2   3        0.59        0.61      0.92 o 
 -21   2   3        0.02       -0.88      0.88 o 
 -20   2   3        0.23        0.16      0.84 o 
 -19   2   3        0.06        1.09      0.81 o 
 -18   2   3        0.50        0.56      0.79 o 
 -17   2   3        3.12        2.51      0.53 o 
 -16   2   3        0.80       -0.56      0.87 o 
 -15   2   3        6.23        5.81      0.53 o 
 -14   2   3       15.47       12.64      0.70 o 
 -13   2   3       22.96       27.29      1.07 o 
 -12   2   3       44.01       47.40      1.16 o 
 -11   2   3        7.94        7.45      0.47 o 
 -10   2   3        1.30        0.57      0.72 o 
  -9   2   3        1.17        0.53      0.40 o 
  -8   2   3       13.44       12.46      0.75 o 
  -7   2   3        5.59        5.73      0.40 o 
  -6   2   3        5.91        8.83      0.49 o 
  -5   2   3        2.69        3.58      0.36 o 
  -4   2   3       32.48       29.16      0.82 o 
  -3   2   3       49.08       47.65      0.90 o 
  -2   2   3        6.57        6.70      0.36 o 
  -1   2   3       92.01       82.13      1.07 o 
   0   2   3        3.56        4.41      0.42 o 
   1   2   3        3.24        3.66      0.35 o 
   2   2   3        5.42        4.77      0.35 o 
   3   2   3       28.41       25.56      0.76 o 
   4   2   3       15.52       13.86      0.69 o 
   5   2   3       26.10       25.26      0.81 o 
   6   2   3       12.00        9.42      0.50 o 
   7   2   3       12.85       15.31      0.77 o 
   8   2   3        7.63        7.34      0.45 o 
   9   2   3       12.99       12.66      0.60 o 
  10   2   3       18.36       15.87      0.95 o 
  11   2   3       19.37       17.48      1.04 o 
  12   2   3       37.55       37.68      1.18 o 
  13   2   3        9.19        9.84      0.58 o 
  14   2   3        1.49        2.51      0.54 o 
  15   2   3        1.30        1.08      0.52 o 
  16   2   3        0.12       -0.95      0.95 o 
  17   2   3        0.12        0.91      0.82 o 
  18   2   3        1.18        1.91      0.49 o 
  19   2   3        0.37       -0.54      0.91 o 
  20   2   3        0.12        0.60      0.52 o 
  21   2   3        0.11       -0.16      0.94 o 
 -21   3   3        1.06        1.23      0.96 o 
 -20   3   3        0.50        1.04      0.91 o 
 -19   3   3        0.57        0.93      0.86 o 
 -18   3   3        0.22        0.66      0.60 o 
 -17   3   3        0.25       -0.01      0.80 o 
 -16   3   3        0.49        0.81      0.78 o 
 -15   3   3        0.56        0.77      0.89 o 
 -14   3   3        2.73        3.95      0.51 o 
 -13   3   3        3.54        4.75      0.51 o 
 -12   3   3        0.04        0.07      0.86 o 
 -11   3   3        9.63        8.16      0.51 o 
 -10   3   3        0.94        1.12      0.46 o 
  -9   3   3        7.47        8.53      0.50 o 
  -8   3   3       38.64       37.60      1.05 o 
  -7   3   3        9.42        7.27      0.49 o 
  -6   3   3       11.35       11.32      0.59 o 
  -5   3   3       33.03       34.33      0.97 o 
  -4   3   3        1.20       -0.14      0.73 o 
  -3   3   3        2.56        2.81      0.41 o 
  -2   3   3        5.66        6.40      0.41 o 
  -1   3   3       15.73       17.50      0.81 o 
   0   3   3       33.78       30.11      2.21 o 
   1   3   3       23.35       22.31      0.85 o 
   2   3   3       12.35       12.19      0.54 o 
   3   3   3       31.62       32.11      0.93 o 
   4   3   3        7.26        6.56      0.43 o 
   5   3   3        1.73        1.99      0.41 o 
   6   3   3        0.34       -0.76      0.76 o 
   7   3   3       19.41       21.06      0.94 o 
   8   3   3        3.78        3.19      0.47 o 
   9   3   3        0.99        1.41      0.48 o 
  10   3   3        3.35        3.79      0.50 o 
  11   3   3        0.26        0.22      0.61 o 
  12   3   3        0.64        0.66      0.85 o 
  13   3   3        2.09        1.28      0.53 o 
  14   3   3        0.03        0.23      0.90 o 
  15   3   3        1.37        1.91      0.48 o 
  16   3   3        0.62       -0.39      0.86 o 
  17   3   3        0.87        2.50      0.51 o 
  18   3   3        0.75        1.30      0.53 o 
  19   3   3        0.15        0.49      0.91 o 
 -18   4   3        1.22        0.22      0.99 o 
 -17   4   3        0.14       -0.30      0.92 o 
 -16   4   3        0.20        0.32      0.85 o 
 -15   4   3        0.38        0.36      0.58 o 
 -14   4   3        0.64        0.08      0.82 o 
 -13   4   3        0.99       -0.27      0.81 o 
 -12   4   3        0.25        0.50      0.91 o 
 -11   4   3        2.53        2.79      0.51 o 
 -10   4   3        3.74        3.90      0.52 o 
  -9   4   3        2.76        1.96      0.51 o 
  -8   4   3        1.02        1.25      0.49 o 
  -7   4   3        3.74        4.06      0.50 o 
  -6   4   3        6.01        4.93      0.50 o 
  -5   4   3        6.73        7.33      0.50 o 
  -4   4   3       17.63       16.93      0.94 o 
  -3   4   3       17.91       16.29      0.66 o 
  -2   4   3        8.09        7.60      0.49 o 
  -1   4   3        2.19        0.98      0.80 o 
   0   4   3        1.28        1.09      0.38 o 
   1   4   3        2.20        1.71      0.47 o 
   2   4   3        2.15        2.09      0.47 o 
   3   4   3       11.90       10.60      0.64 o 
   4   4   3       15.37       14.20      0.65 o 
   5   4   3        0.01       -0.06      0.81 o 
   6   4   3        0.53        1.49      0.48 o 
   7   4   3        1.67        1.19      0.88 o 
   8   4   3        4.34        4.93      0.53 o 
   9   4   3        0.45       -0.24      0.86 o 
  10   4   3        3.05        3.51      0.53 o 
  11   4   3        1.27        0.18      0.81 o 
  12   4   3        0.07        0.52      0.79 o 
  13   4   3        0.11        1.17      0.81 o 
  14   4   3        0.07       -0.64      0.84 o 
  15   4   3        0.08        0.81      0.88 o 
  16   4   3        0.91        0.72      0.66 o 
  17   4   3        0.21        0.11      0.95 o 
 -15   5   3        0.65        0.21      0.97 o 
 -14   5   3        0.04       -0.07      0.92 o 
 -13   5   3        0.29        0.79      0.87 o 
 -12   5   3        0.26        0.83      0.85 o 
 -11   5   3        0.70       -0.42      0.88 o 
 -10   5   3        0.37       -0.84      0.84 o 
  -9   5   3        0.20       -0.24      0.81 o 
  -8   5   3        0.15        0.84      0.77 o 
  -7   5   3        0.10       -0.39      0.77 o 
  -6   5   3        1.26        1.47      0.45 o 
  -5   5   3        0.44        0.72      0.44 o 
  -4   5   3        3.57        4.78      0.46 o 
  -3   5   3        5.64        5.95      0.53 o 
  -2   5   3        4.58        5.44      0.55 o 
  -1   5   3        2.63        2.94      0.54 o 
   0   5   3        7.51        8.89      0.73 o 
   1   5   3        1.43        0.35      0.95 o 
   2   5   3        2.95        3.22      0.54 o 
   3   5   3        0.50       -0.82      0.82 o 
   4   5   3        0.20        0.99      0.46 o 
   5   5   3        0.37        0.18      0.78 o 
   6   5   3        0.04       -0.81      0.81 o 
   7   5   3        0.90       -0.85      0.85 o 
   8   5   3        0.17       -0.85      0.85 o 
   9   5   3        0.50        0.99      0.84 o 
  10   5   3        0.68        0.66      0.88 o 
  11   5   3        0.11        0.66      0.88 o 
  12   5   3        0.13        0.59      0.93 o 
  13   5   3        0.22        0.44      0.95 o 
  -8   6   3        0.12        1.18      0.51 o 
  -7   6   3        0.07        0.32      0.89 o 
  -6   6   3        0.15        0.69      0.84 o 
  -5   6   3        0.44        0.47      0.89 o 
  -4   6   3        0.63       -0.86      0.87 o 
  -3   6   3        0.16        0.94      0.49 o 
  -2   6   3        0.57        0.71      0.88 o 
  -1   6   3        0.08       -0.49      0.87 o 
   0   6   3        0.62        0.03      0.62 o 
   1   6   3        0.51        0.79      0.62 o 
   2   6   3        0.93        0.96      0.52 o 
   3   6   3        1.51        1.67      0.52 o 
   4   6   3        0.93        0.71      0.64 o 
   5   6   3        0.37        0.07      0.92 o 
   6   6   3        0.14        1.64      0.51 o 
   7   6   3        0.02       -0.92      0.92 o 
 -22   0   4        2.69        4.13      0.59 o 
 -21   0   4        0.86       -0.19      0.96 o 
 -20   0   4        0.01       -0.38      0.88 o 
 -19   0   4        0.10       -0.27      0.86 o 
 -18   0   4        3.95        5.83      0.51 o 
 -17   0   4        0.51       -0.93      0.93 o 
 -16   0   4        0.00       -0.88      0.91 o 
 -15   0   4        1.37        1.59      0.50 o 
 -14   0   4        0.01       -0.84      0.84 o 
 -13   0   4        2.39        0.86      0.82 o 
 -12   0   4        7.12        5.76      0.47 o 
 -11   0   4        0.68       -0.39      0.75 o 
 -10   0   4       15.41       16.64      0.85 o 
  -9   0   4        2.06        0.64      0.70 o 
  -8   0   4        0.36        0.92      0.38 o 
  -7   0   4        5.99        6.84      0.40 o 
  -6   0   4        2.61        2.93      0.37 o 
  -5   0   4        4.33        4.87      0.37 o 
  -4   0   4        0.09        0.43      0.59 o 
  -3   0   4       22.46       21.78      0.76 o 
  -2   0   4       26.69       26.03      0.79 o 
  -1   0   4        5.88        6.13      0.37 o 
   0   0   4        4.47        4.85      0.26 o 
   1   0   4        2.87        4.05      0.39 o 
   2   0   4       76.14       86.52      1.17 o 
   3   0   4        4.54        4.34      0.41 o 
   4   0   4       12.32       16.13      0.83 o 
   5   0   4       54.27       64.04      1.14 o 
   6   0   4       56.11       56.12      1.13 o 
   7   0   4        5.17        6.24      0.47 o 
   8   0   4        2.20        2.60      0.44 o 
   9   0   4        6.03        6.71      0.48 o 
  10   0   4        0.16       -0.41      0.81 o 
  11   0   4        3.05        3.90      0.50 o 
  12   0   4        9.17        8.65      0.54 o 
  13   0   4       11.33       12.16      0.70 o 
  14   0   4        0.16       -0.55      0.90 o 
  15   0   4        0.14        0.59      0.52 o 
  16   0   4        1.00        0.87      0.81 o 
  17   0   4        0.58        0.14      0.88 o 
  18   0   4        1.40        0.31      0.92 o 
  19   0   4        0.08       -0.79      0.90 o 
  20   0   4        0.04        0.82      0.91 o 
 -22   1   4        0.18       -0.18      0.95 o 
 -21   1   4        0.14       -0.32      0.93 o 
 -20   1   4        2.14        3.45      0.52 o 
 -19   1   4        0.84        0.27      0.84 o 
 -18   1   4        0.08        0.06      0.82 o 
 -17   1   4        0.08       -0.67      0.90 o 
 -16   1   4        0.35        0.62      0.88 o 
 -15   1   4        1.39        1.09      0.89 o 
 -14   1   4       10.09        8.60      0.53 o 
 -13   1   4        6.21        7.20      0.51 o 
 -12   1   4        2.65        2.54      0.48 o 
 -11   1   4        0.22        0.51      0.76 o 
 -10   1   4        5.98        5.50      0.45 o 
  -9   1   4        0.90       -0.04      0.72 o 
  -8   1   4        1.13        1.52      0.40 o 
  -7   1   4       14.19       15.76      0.80 o 
  -6   1   4        6.58        8.24      0.41 o 
  -5   1   4        8.04        8.96      0.51 o 
  -4   1   4        8.70        9.22      0.51 o 
  -3   1   4        0.92        1.52      0.37 o 
  -2   1   4       34.61       32.50      0.89 o 
  -1   1   4        4.82        4.65      0.39 o 
   0   1   4        3.61        4.57      0.28 o 
   1   1   4        4.74        5.42      0.39 o 
   2   1   4        1.06        1.25      0.37 o 
   3   1   4       12.33       14.59      0.77 o 
   4   1   4       18.05       19.82      0.85 o 
   5   1   4       27.61       28.11      0.94 o 
   6   1   4       40.30       40.66      1.04 o 
   7   1   4       17.58       17.17      0.93 o 
   8   1   4       39.41       34.40      1.07 o 
   9   1   4        4.69        4.94      0.51 o 
  10   1   4        7.23        6.88      0.53 o 
  11   1   4       22.15       22.47      1.04 o 
  12   1   4        3.74        2.28      0.54 o 
  13   1   4        3.35        3.69      0.53 o 
  14   1   4        2.27        2.31      0.55 o 
  15   1   4        2.63        4.23      0.55 o 
  16   1   4        0.03       -0.82      0.82 o 
  17   1   4        0.14       -0.78      0.87 o 
  18   1   4        0.11        0.77      0.62 o 
  19   1   4        0.02       -0.49      0.92 o 
  20   1   4        0.05       -0.37      0.95 o 
 -21   2   4        0.31       -0.07      0.93 o 
 -20   2   4        0.10       -0.58      0.91 o 
 -19   2   4        0.30        1.81      0.50 o 
 -18   2   4        0.14        1.03      0.84 o 
 -17   2   4        1.36        1.09      0.83 o 
 -16   2   4        2.10        2.50      0.46 o 
 -15   2   4        1.05        1.16      0.93 o 
 -14   2   4        6.84        7.01      0.54 o 
 -13   2   4        3.56        2.98      0.52 o 
 -12   2   4        4.44        3.84      0.52 o 
 -11   2   4        6.96        7.66      0.52 o 
 -10   2   4        0.63        0.64      0.82 o 
  -9   2   4        4.56        3.44      0.47 o 
  -8   2   4        3.58        3.80      0.46 o 
  -7   2   4        5.05        4.83      0.46 o 
  -6   2   4       21.36       20.34      0.91 o 
  -5   2   4       20.63       19.58      0.90 o 
  -4   2   4       10.01       11.43      0.59 o 
  -3   2   4       13.36       12.16      0.59 o 
  -2   2   4       43.83       39.84      1.00 o 
  -1   2   4        5.71        5.85      0.43 o 
   0   2   4        7.28        7.94      0.54 o 
   1   2   4        2.50        2.82      0.40 o 
   2   2   4        1.38        1.51      0.40 o 
   3   2   4        2.07        1.62      0.41 o 
   4   2   4       10.18       10.42      0.56 o 
   5   2   4        1.38        1.35      0.43 o 
   6   2   4        8.53        7.24      0.48 o 
   7   2   4        0.35        0.69      0.78 o 
   8   2   4        0.14       -0.38      0.82 o 
   9   2   4       13.44       11.11      0.55 o 
  10   2   4        3.55        5.15      0.54 o 
  11   2   4        3.95        2.96      0.56 o 
  12   2   4        4.70        5.33      0.57 o 
  13   2   4        4.56        4.47      0.56 o 
  14   2   4        0.58        0.61      0.57 o 
  15   2   4        0.79       -0.03      0.84 o 
  16   2   4        0.21       -0.16      0.85 o 
  17   2   4        0.43       -0.47      0.89 o 
  18   2   4        0.69       -0.60      0.94 o 
  19   2   4        0.20        0.70      0.94 o 
 -19   3   4        0.01        0.57      0.92 o 
 -18   3   4        0.03       -0.89      0.89 o 
 -17   3   4        0.37        0.71      0.89 o 
 -16   3   4        0.54        0.40      0.83 o 
 -15   3   4        0.88        0.56      0.82 o 
 -14   3   4        0.53        1.27      0.47 o 
 -13   3   4        2.39        2.59      0.52 o 
 -12   3   4        6.55        5.06      0.55 o 
 -11   3   4        2.17        0.44      0.89 o 
 -10   3   4        3.33        3.55      0.51 o 
  -9   3   4        6.75        5.51      0.51 o 
  -8   3   4        0.05        0.96      0.82 o 
  -7   3   4        3.92        4.89      0.50 o 
  -6   3   4        1.08        1.60      0.48 o 
  -5   3   4       11.65       12.20      0.67 o 
  -4   3   4       17.88       19.43      0.95 o 
  -3   3   4        3.54        3.73      0.46 o 
  -2   3   4        8.49        9.80      0.48 o 
  -1   3   4       10.89       10.73      0.58 o 
   0   3   4       10.17        7.98      0.34 o 
   1   3   4       17.14       12.79      0.62 o 
   2   3   4        0.51        0.54      0.78 o 
   3   3   4        2.24        2.46      0.46 o 
   4   3   4        1.98        2.92      0.48 o 
   5   3   4        2.89        2.85      0.48 o 
   6   3   4        9.92        8.03      0.53 o 
   7   3   4        4.64        3.97      0.51 o 
   8   3   4        1.32        0.24      0.86 o 
   9   3   4        2.21        2.37      0.51 o 
  10   3   4        1.06        0.24      0.90 o 
  11   3   4        0.11       -0.65      0.90 o 
  12   3   4        0.07       -0.39      0.80 o 
  13   3   4        0.04       -0.59      0.84 o 
  14   3   4        0.48        0.65      0.50 o 
  15   3   4        0.68       -0.89      0.89 o 
  16   3   4        0.39        0.28      0.93 o 
  17   3   4        0.10        1.00      0.95 o 
 -17   4   4        0.37        1.68      0.55 o 
 -16   4   4        0.15       -0.02      0.92 o 
 -15   4   4        0.15       -0.56      0.89 o 
 -14   4   4        0.45        1.09      0.86 o 
 -13   4   4        0.60        1.18      0.49 o 
 -12   4   4        0.24        0.99      0.82 o 
 -11   4   4        0.97        1.27      0.48 o 
 -10   4   4        1.59        2.14      0.47 o 
  -9   4   4        0.29       -0.80      0.80 o 
  -8   4   4        0.68        0.11      0.91 o 
  -7   4   4        0.06       -0.90      0.90 o 
  -6   4   4        1.72       -0.33      0.91 o 
  -5   4   4        0.80        0.65      0.84 o 
  -4   4   4        1.65        0.82      0.86 o 
  -3   4   4        5.73        5.40      0.52 o 
  -2   4   4        0.86        1.11      0.83 o 
  -1   4   4        2.24        2.34      0.50 o 
   0   4   4        4.24        3.68      0.36 o 
   1   4   4        2.01        2.78      0.50 o 
   2   4   4        0.37        0.27      0.88 o 
   3   4   4        3.61        1.18      0.92 o 
   4   4   4        1.03        1.50      0.50 o 
   5   4   4        1.29        0.73      0.89 o 
   6   4   4        0.34       -0.02      0.89 o 
   7   4   4        1.05       -0.39      0.81 o 
   8   4   4        0.05       -0.81      0.81 o 
   9   4   4        0.12        0.23      0.81 o 
  10   4   4        0.90        1.14      0.83 o 
  11   4   4        0.60       -0.11      0.86 o 
  12   4   4        0.28        1.19      0.85 o 
  13   4   4        0.18        0.74      0.63 o 
  14   4   4        0.03        0.02      0.95 o 
  15   4   4        0.25        1.35      0.56 o 
 -12   5   4        0.27        0.51      0.89 o 
 -11   5   4        0.17        0.56      0.88 o 
 -10   5   4        0.34        0.12      0.85 o 
  -9   5   4        0.06        0.36      0.85 o 
  -8   5   4        0.03        0.68      0.58 o 
  -7   5   4        0.40        0.61      0.82 o 
  -6   5   4        0.61        0.56      0.85 o 
  -5   5   4        1.91        2.15      0.48 o 
  -4   5   4        1.72        2.52      0.48 o 
  -3   5   4        2.08        3.10      0.49 o 
  -2   5   4        1.64        1.65      0.48 o 
  -1   5   4        1.20        2.01      0.48 o 
   0   5   4        0.21       -0.12      0.59 o 
   1   5   4        0.09        0.29      0.83 o 
   2   5   4        0.76        0.37      0.86 o 
   3   5   4        0.02        0.28      0.58 o 
   4   5   4        0.09        1.19      0.82 o 
   5   5   4        0.12        0.68      0.60 o 
   6   5   4        0.17        0.22      0.85 o 
   7   5   4        0.59        1.09      0.87 o 
   8   5   4        0.03        1.05      0.85 o 
   9   5   4        0.07        0.52      0.89 o 
  10   5   4        0.24        0.78      0.92 o 
 -20   0   5        0.42        0.94      0.67 o 
 -19   0   5        0.38        0.62      0.91 o 
 -18   0   5        0.06       -0.91      0.91 o 
 -17   0   5        1.47        0.05      0.86 o 
 -16   0   5        0.26       -0.84      0.84 o 
 -15   0   5        1.60        1.34      0.47 o 
 -14   0   5        2.86        1.11      0.92 o 
 -13   0   5        0.45        0.29      0.87 o 
 -12   0   5        4.36        4.69      0.54 o 
 -11   0   5        5.05        5.72      0.52 o 
 -10   0   5        0.22       -0.84      0.84 o 
  -9   0   5        0.00        0.60      0.80 o 
  -8   0   5        0.23       -0.09      0.76 o 
  -7   0   5        2.74        2.56      0.45 o 
  -6   0   5        5.58        5.37      0.46 o 
  -5   0   5        9.22       12.85      0.60 o 
  -4   0   5        0.49        0.48      0.72 o 
  -3   0   5        1.17        0.06      0.77 o 
  -2   0   5        7.45        8.08      0.47 o 
  -1   0   5       11.26       11.14      0.61 o 
   0   0   5        3.87        2.95      0.35 o 
   1   0   5        0.17        0.61      0.83 o 
   2   0   5        2.27        1.23      0.83 o 
   3   0   5        3.60        4.08      0.50 o 
   4   0   5        2.95        3.64      0.48 o 
   5   0   5        0.30       -0.85      0.85 o 
   6   0   5        1.55        2.00      0.48 o 
   7   0   5       14.07       12.81      0.67 o 
   8   0   5        2.42        2.58      0.50 o 
   9   0   5        1.38        0.90      0.51 o 
  10   0   5        0.15        0.63      0.88 o 
  11   0   5        1.53        2.26      0.53 o 
  12   0   5        1.47        1.24      0.91 o 
  13   0   5        0.30       -0.55      0.80 o 
  14   0   5        1.02        1.07      0.85 o 
  15   0   5        1.94        2.24      0.51 o 
  16   0   5        0.31        0.41      0.91 o 
  17   0   5        0.02        0.32      0.90 o 
  18   0   5        0.03        0.53      0.91 o 
 -20   1   5        0.05        0.41      0.94 o 
 -19   1   5        0.65        0.64      0.91 o 
 -18   1   5        0.39       -0.89      0.89 o 
 -17   1   5        0.27       -0.08      0.86 o 
 -16   1   5        0.38        0.05      0.83 o 
 -15   1   5        0.38        0.61      0.80 o 
 -14   1   5        0.28        0.19      0.92 o 
 -13   1   5        2.94        3.17      0.54 o 
 -12   1   5        0.40        1.57      0.50 o 
 -11   1   5        0.40       -0.77      0.85 o 
 -10   1   5        1.50        1.59      0.47 o 
  -9   1   5        2.33        3.13      0.48 o 
  -8   1   5        5.31        5.07      0.49 o 
  -7   1   5        0.61       -0.81      0.81 o 
  -6   1   5        2.96        2.17      0.48 o 
  -5   1   5       18.50       16.16      0.95 o 
  -4   1   5        0.78        0.59      0.81 o 
  -3   1   5       13.87       12.84      0.66 o 
  -2   1   5        4.81        4.03      0.48 o 
  -1   1   5       12.94       12.48      0.63 o 
   0   1   5        2.30        2.48      0.34 o 
   1   1   5        2.89        3.23      0.47 o 
   2   1   5        7.29        7.60      0.50 o 
   3   1   5       11.17       12.90      0.65 o 
   4   1   5       12.86       15.09      0.68 o 
   5   1   5       25.05       24.64      1.05 o 
   6   1   5        1.89        1.64      0.50 o 
   7   1   5        0.26        1.07      0.83 o 
   8   1   5        0.38        0.57      0.87 o 
   9   1   5        4.69        4.72      0.53 o 
  10   1   5        1.03        2.06      0.51 o 
  11   1   5        2.55        2.65      0.54 o 
  12   1   5        1.53        0.82      0.83 o 
  13   1   5        0.12        0.06      0.81 o 
  14   1   5        0.20        0.63      0.83 o 
  15   1   5        0.55       -0.13      0.88 o 
  16   1   5        0.75        2.21      0.53 o 
  17   1   5        0.15       -0.18      0.91 o 
  18   1   5        0.03        0.14      0.93 o 
 -19   2   5        0.52        1.66      0.54 o 
 -18   2   5        0.39        0.25      0.88 o 
 -17   2   5        0.03       -0.87      0.87 o 
 -16   2   5        0.25        0.42      0.83 o 
 -15   2   5        0.35       -0.64      0.83 o 
 -14   2   5        0.55        0.38      0.81 o 
 -13   2   5        0.64        0.89      0.80 o 
 -12   2   5        0.68        0.93      0.63 o 
 -11   2   5        0.30        0.97      0.91 o 
 -10   2   5        1.02       -0.07      0.87 o 
  -9   2   5        1.61        0.55      0.88 o 
  -8   2   5        1.90        2.39      0.50 o 
  -7   2   5        4.71        5.15      0.50 o 
  -6   2   5        4.53        5.12      0.50 o 
  -5   2   5        0.61       -0.26      0.84 o 
  -4   2   5        3.09        3.04      0.50 o 
  -3   2   5        2.31        2.13      0.48 o 
  -2   2   5        0.22       -0.83      0.83 o 
  -1   2   5        5.79        3.87      0.50 o 
   0   2   5        0.14       -0.17      0.56 o 
   1   2   5        1.28        1.05      0.80 o 
   2   2   5        3.87        3.81      0.49 o 
   3   2   5        2.02        2.57      0.48 o 
   4   2   5        0.43        0.28      0.82 o 
   5   2   5        5.85        5.22      0.52 o 
   6   2   5        2.11        0.86      0.89 o 
   7   2   5        2.77        0.59      0.93 o 
   8   2   5        2.23        1.99      0.53 o 
   9   2   5        1.04        0.08      0.94 o 
  10   2   5        0.55       -0.97      0.97 o 
  11   2   5        0.31       -0.37      0.80 o 
  12   2   5        0.51        0.89      0.84 o 
  13   2   5        0.20        0.73      0.85 o 
  14   2   5        0.74        1.16      0.87 o 
  15   2   5        0.43        0.75      0.65 o 
  16   2   5        0.20       -0.95      0.95 o 
 -17   3   5        0.06        0.13      0.92 o 
 -16   3   5        0.69        0.83      0.90 o 
 -15   3   5        0.05        0.74      0.86 o 
 -14   3   5        0.52        1.09      0.87 o 
 -13   3   5        0.08       -0.87      0.87 o 
 -12   3   5        1.36        2.34      0.50 o 
 -11   3   5        1.67        0.21      0.86 o 
 -10   3   5        1.84        1.70      0.48 o 
  -9   3   5        0.55       -0.19      0.91 o 
  -8   3   5        0.65        0.43      0.64 o 
  -7   3   5        0.22       -0.50      0.91 o 
  -6   3   5        0.43        1.03      0.50 o 
  -5   3   5        0.19       -0.17      0.90 o 
  -4   3   5        1.12       -0.02      0.88 o 
  -3   3   5        1.42        0.93      0.88 o 
  -2   3   5        1.19        0.61      0.86 o 
  -1   3   5        2.44        2.09      0.50 o 
   0   3   5        1.99        2.36      0.44 o 
   1   3   5        0.99        1.58      0.49 o 
   2   3   5        0.59        0.46      0.86 o 
   3   3   5        1.60        1.09      0.51 o 
   4   3   5        0.38        0.97      0.88 o 
   5   3   5        2.19        2.30      0.52 o 
   6   3   5        0.41       -0.55      0.90 o 
   7   3   5        0.24       -0.70      0.81 o 
   8   3   5        0.52        0.72      0.81 o 
   9   3   5        0.10       -0.84      0.84 o 
  10   3   5        0.65        0.51      0.87 o 
  11   3   5        0.13        0.32      0.85 o 
  12   3   5        0.82        0.19      0.91 o 
  13   3   5        0.95        1.18      0.97 o 
  14   3   5        0.14       -1.00      1.00 o 
 -14   4   5        0.11       -0.58      0.95 o 
 -13   4   5        0.48        1.16      0.91 o 
 -12   4   5        0.59       -0.93      0.93 o 
 -11   4   5        0.20       -0.90      0.90 o 
 -10   4   5        0.80        0.08      0.90 o 
  -9   4   5        0.37        0.80      0.85 o 
  -8   4   5        0.69        0.07      0.86 o 
  -7   4   5        0.25        0.39      0.82 o 
  -6   4   5        0.09        0.36      0.82 o 
  -5   4   5        0.68        1.17      0.80 o 
  -4   4   5        0.54        1.06      0.47 o 
  -3   4   5        0.63        0.55      0.80 o 
  -2   4   5        2.31        2.23      0.48 o 
  -1   4   5        0.35        0.92      0.81 o 
   0   4   5        2.55        2.75      0.42 o 
   1   4   5        0.91       -0.23      0.83 o 
   2   4   5        2.18        2.61      0.48 o 
   3   4   5        0.14       -0.58      0.83 o 
   4   4   5        0.65       -0.81      0.84 o 
   5   4   5        0.10        0.52      0.85 o 
   6   4   5        0.48        0.94      0.84 o 
   7   4   5        0.03        0.23      0.60 o 
   8   4   5        0.49       -0.57      0.89 o 
   9   4   5        0.59        0.71      0.64 o 
  10   4   5        0.05       -0.92      0.92 o 
  11   4   5        0.03       -0.54      0.97 o 
  -7   5   5        0.17       -0.92      0.92 o 
  -6   5   5        0.18       -0.91      0.91 o 
  -5   5   5        0.02       -0.24      0.89 o 
  -4   5   5        0.37        0.90      0.89 o 
  -3   5   5        0.37        1.04      0.88 o 
  -2   5   5        0.61        0.55      0.89 o 
  -1   5   5        0.08       -0.88      0.88 o 
   0   5   5        0.23        0.89      0.63 o 
   1   5   5        0.09        0.29      0.90 o 
   2   5   5        0.50        0.23      0.65 o 
   3   5   5        0.22        0.44      0.89 o 
   4   5   5        0.28        0.67      0.93 o 
   5   5   5        0.30       -0.17      0.96 o 
 -17   0   6        0.02       -0.93      0.93 o 
 -16   0   6        0.02        0.32      0.89 o 
 -15   0   6        0.02       -0.85      0.89 o 
 -14   0   6        0.73        0.94      0.88 o 
 -13   0   6        0.89        0.08      0.85 o 
 -12   0   6        0.03       -0.23      0.82 o 
 -11   0   6        0.74        1.27      0.46 o 
 -10   0   6        1.31        1.58      0.47 o 
  -9   0   6        0.01        0.41      0.65 o 
  -8   0   6        1.22        1.19      0.94 o 
  -7   0   6        0.50        0.38      0.87 o 
  -6   0   6        0.41        1.20      0.51 o 
  -5   0   6        0.90        0.15      0.92 o 
  -4   0   6       16.14       14.83      0.73 o 
  -3   0   6        1.44        0.26      0.91 o 
  -2   0   6        0.14        0.82      0.62 o 
  -1   0   6        7.36        7.98      0.55 o 
   0   0   6        5.38        3.73      0.40 o 
   1   0   6        5.33        4.85      0.56 o 
   2   0   6        0.09       -0.94      0.94 o 
   3   0   6        0.01        0.90      0.65 o 
   4   0   6        1.40       -0.30      0.93 o 
   5   0   6        0.00        1.07      0.89 o 
   6   0   6        0.13       -0.91      0.91 o 
   7   0   6        0.79       -0.82      0.82 o 
   8   0   6        2.67        3.01      0.48 o 
   9   0   6        0.31        0.11      0.81 o 
  10   0   6        0.00        0.36      0.83 o 
  11   0   6        0.07        0.07      0.86 o 
  12   0   6        0.08       -0.70      0.90 o 
  13   0   6        0.09       -0.60      0.89 o 
  14   0   6        0.05       -0.40      0.93 o 
 -17   1   6        0.22        0.90      0.54 o 
 -16   1   6        0.11        0.59      0.91 o 
 -15   1   6        0.24       -0.90      0.90 o 
 -14   1   6        0.10        0.10      0.85 o 
 -13   1   6        0.57        0.46      0.87 o 
 -12   1   6        1.28        1.02      0.86 o 
 -11   1   6        0.79        1.22      0.47 o 
 -10   1   6        0.05       -0.58      0.81 o 
  -9   1   6        1.24        1.19      0.82 o 
  -8   1   6        0.11        0.66      0.92 o 
  -7   1   6        1.29       -0.63      0.94 o 
  -6   1   6        0.95       -0.25      0.91 o 
  -5   1   6        0.13       -0.20      0.90 o 
  -4   1   6        0.30        1.24      0.87 o 
  -3   1   6        3.28        3.19      0.54 o 
  -2   1   6        5.05        4.72      0.56 o 
  -1   1   6        2.75        3.35      0.54 o 
   0   1   6        0.09       -0.09      0.82 o 
   1   1   6        0.84        1.12      0.91 o 
   2   1   6        0.05       -0.27      0.90 o 
   3   1   6        0.18        0.86      0.88 o 
   4   1   6        0.01       -0.35      0.90 o 
   5   1   6        0.34        0.60      0.64 o 
   6   1   6        1.45        0.35      0.94 o 
   7   1   6        0.13       -0.55      0.81 o 
   8   1   6        0.14        0.56      0.82 o 
   9   1   6        0.09       -0.32      0.84 o 
  10   1   6        0.06       -0.16      0.86 o 
  11   1   6        0.58        0.78      0.51 o 
  12   1   6        0.76       -0.41      0.93 o 
  13   1   6        0.85        1.14      0.95 o 
  14   1   6        0.15        0.28      0.96 o 
 -16   2   6        0.15        0.85      0.67 o 
 -15   2   6        0.02        0.09      0.92 o 
 -14   2   6        0.18        0.33      0.87 o 
 -13   2   6        0.12       -0.88      0.88 o 
 -12   2   6        0.08        0.43      0.88 o 
 -11   2   6        1.27        0.23      0.86 o 
 -10   2   6        0.28        0.20      0.59 o 
  -9   2   6        0.32       -0.65      0.82 o 
  -8   2   6        1.43        1.85      0.47 o 
  -7   2   6        0.59       -0.39      0.83 o 
  -6   2   6        0.64        0.65      0.47 o 
  -5   2   6        0.05        0.77      0.91 o 
  -4   2   6        0.58        1.29      0.91 o 
  -3   2   6        1.12        1.44      0.53 o 
  -2   2   6        0.06        0.75      0.89 o 
  -1   2   6        1.66        1.53      0.53 o 
   0   2   6        2.00        1.47      0.72 o 
   1   2   6        1.66        1.16      0.95 o 
   2   2   6        0.64        0.95      0.64 o 
   3   2   6        0.84        1.01      0.46 o 
   4   2   6        0.89        0.25      0.82 o 
   5   2   6        0.64       -0.26      0.82 o 
   6   2   6        0.86        0.29      0.81 o 
   7   2   6        0.13        0.49      0.58 o 
   8   2   6        0.26       -0.86      0.86 o 
   9   2   6        0.39       -0.89      0.89 o 
  10   2   6        0.28        0.77      0.89 o 
  11   2   6        0.08        1.43      0.53 o 
  12   2   6        0.03       -0.11      0.95 o 
  13   2   6        0.39       -0.69      0.98 o 
 -13   3   6        0.07        1.10      0.53 o 
 -12   3   6        0.01        0.43      0.53 o 
 -11   3   6        0.15        1.09      0.91 o 
 -10   3   6        0.41        0.57      0.91 o 
  -9   3   6        0.76        0.86      0.64 o 
  -8   3   6        0.32        0.35      0.86 o 
  -7   3   6        0.29       -0.18      0.85 o 
  -6   3   6        0.55       -0.26      0.87 o 
  -5   3   6        0.10       -0.86      0.86 o 
  -4   3   6        0.22       -0.85      0.85 o 
  -3   3   6        0.25        0.45      0.83 o 
  -2   3   6        0.37       -0.85      0.85 o 
  -1   3   6        0.68       -0.35      0.84 o 
   0   3   6        0.30       -0.25      0.58 o 
   1   3   6        0.32       -0.83      0.83 o 
   2   3   6        0.08        0.30      0.83 o 
   3   3   6        0.56       -0.02      0.83 o 
   4   3   6        0.17       -0.85      0.86 o 
   5   3   6        0.19        1.22      0.82 o 
   6   3   6        0.12       -0.07      0.88 o 
   7   3   6        0.39       -0.12      0.90 o 
   8   3   6        0.29       -0.23      0.92 o 
   9   3   6        0.37       -0.31      0.97 o 
  10   3   6        0.40        0.91      0.95 o 
  -8   4   6        0.23       -0.48      0.92 o 
  -7   4   6        0.10        0.33      0.91 o 
  -6   4   6        0.07        0.96      0.88 o 
  -5   4   6        0.01        0.27      0.91 o 
  -4   4   6        0.09       -0.47      0.90 o 
  -3   4   6        0.18       -0.50      0.91 o 
  -2   4   6        0.21        0.86      0.91 o 
  -1   4   6        0.38       -0.05      0.90 o 
   0   4   6        0.10       -0.10      0.64 o 
   1   4   6        0.42        0.19      0.91 o 
   2   4   6        0.01       -0.60      0.93 o 
   3   4   6        0.21       -0.08      0.90 o 
   4   4   6        0.00       -0.09      0.92 o 
   5   4   6        0.04       -0.39      0.92 o 
 -13   0   7        0.03        1.20      0.53 o 
 -12   0   7        0.02       -0.42      0.91 o 
 -11   0   7        0.01       -0.88      0.88 o 
 -10   0   7        0.29        0.44      0.51 o 
  -9   0   7        0.84       -0.14      0.90 o 
  -8   0   7        0.04       -0.86      0.86 o 
  -7   0   7        0.02       -0.85      0.85 o 
  -6   0   7        0.32       -0.31      0.85 o 
  -5   0   7        0.43        0.61      0.84 o 
  -4   0   7        1.43        0.95      0.86 o 
  -3   0   7        0.93       -0.42      0.85 o 
  -2   0   7        0.00       -0.30      0.83 o 
  -1   0   7        0.31        0.81      0.81 o 
   0   0   7        0.15        0.78      0.59 o 
   1   0   7        0.00       -0.37      0.85 o 
   2   0   7        0.06       -0.39      0.84 o 
   3   0   7        0.00       -0.82      0.84 o 
   4   0   7        0.00       -0.71      0.89 o 
   5   0   7        0.11       -0.63      0.90 o 
   6   0   7        0.35        0.81      0.89 o 
   7   0   7        0.00        0.09      0.92 o 
   8   0   7        0.00        0.05      0.94 o 
   9   0   7        0.12        0.41      0.96 o 
  10   0   7        0.01        0.42      0.96 o 
 -12   1   7        0.21        0.71      0.92 o 
 -11   1   7        0.27        0.16      0.93 o 
 -10   1   7        0.13       -0.90      0.90 o 
  -9   1   7        0.04       -0.38      0.90 o 
  -8   1   7        0.71        0.27      0.87 o 
  -7   1   7        0.54        0.78      0.62 o 
  -6   1   7        0.35        0.12      0.86 o 
  -5   1   7        0.10       -0.59      0.84 o 
  -4   1   7        0.18        0.25      0.86 o 
  -3   1   7        0.88        0.39      0.86 o 
  -2   1   7        0.93        0.41      0.87 o 
  -1   1   7        0.41        0.81      0.58 o 
   0   1   7        0.46       -0.16      0.49 o 
   1   1   7        0.05        0.53      0.60 o 
   2   1   7        0.06       -0.15      0.88 o 
   3   1   7        0.01        0.53      0.86 o 
   4   1   7        0.00       -0.90      0.90 o 
   5   1   7        0.02        0.34      0.88 o 
   6   1   7        0.00       -0.74      0.90 o 
   7   1   7        0.04        0.66      0.93 o 
   8   1   7        0.32       -0.91      0.96 o 
   9   1   7        0.35        0.60      0.96 o 
 -10   2   7        0.53        0.45      0.96 o 
  -9   2   7        0.06        1.06      0.96 o 
  -8   2   7        0.12        0.05      0.93 o 
  -7   2   7        0.24       -0.51      0.92 o 
  -6   2   7        0.22       -0.88      0.93 o 
  -5   2   7        0.14       -0.92      0.92 o 
  -4   2   7        0.09        1.77      0.51 o 
  -3   2   7        0.06       -0.04      0.87 o 
  -2   2   7        0.73        1.22      0.89 o 
  -1   2   7        0.28       -0.92      0.92 o 
   0   2   7        0.14        0.63      0.52 o 
   1   2   7        0.07       -0.16      0.90 o 
   2   2   7        0.12        0.21      0.88 o 
   3   2   7        0.07        0.18      0.90 o 
   4   2   7        0.03       -0.86      0.94 o 
   5   2   7        0.00        0.09      0.93 o 
   6   2   7        0.12       -0.96      0.96 o 
   7   2   7        0.01        1.13      0.94 o 
  -5   3   7        0.16       -0.95      0.95 o 
  -4   3   7        0.04        1.20      0.95 o 
  -3   3   7        0.18        1.11      0.55 o 
  -2   3   7        0.18       -0.97      0.97 o 
  -1   3   7        0.04        1.18      0.92 o 
   0   3   7        0.17        1.05      0.67 o 
   1   3   7        0.34        0.12      0.95 o 
   2   3   7        0.15       -0.37      0.96 o 
                                                 
